# Supplementary material for: Improved locomotor recovery after contusive spinal cord injury in Bmal1−/− mice is associated with protection of the blood spinal cord barrier
Source: Sci Rep. 2020 Aug 26;10:14212. doi: 10.1038/s41598-020-71131-6 (PMC7450087; doi:10.1038/s41598-020-71131-6)
Supplement: Supplementary file 2 — Supplementary Table. [file 41598_2020_71131_MOESM2_ESM.xlsx]

## Sheet: Table S1
ENSEMBL	baseMean	log2FoldChange of WT	lfcSE	stat	pvalue	padj (q)	Gene Symbol|Description
ENSMUSG00000066258	199.167	-4.58217	0.212659	-21.547	5.65096e-103	9.1489e-99	Trim12a|tripartite motif-containing 12A [Source:MGI Symbol;Acc:MGI:1923931]
ENSMUSG00000057596	278.347	-3.86273	0.206494	-18.7063	4.39822e-78	1.18679e-74	Trim30d|tripartite motif-containing 30D [Source:MGI Symbol;Acc:MGI:3035181]
ENSMUSG00000021775	1870.22	-2.40868	0.147834	-16.2931	1.10409e-59	1.98613e-56	Nr1d2|nuclear receptor subfamily 1, group D, member 2 [Source:MGI Symbol;Acc:MGI:2449205]
ENSMUSG00000017300	81.5409	-2.4017	0.215113	-11.1648	6.06121e-29	4.08879e-26	Tnnc2|troponin C2, fast [Source:MGI Symbol;Acc:MGI:98780]
ENSMUSG00000064246	1751.75	-2.39044	0.166136	-14.3884	6.11827e-47	6.60365e-44	Chil1|chitinase-like 1 [Source:MGI Symbol;Acc:MGI:1340899]
ENSMUSG00000060441	53.5692	-2.37348	0.2234	-10.6244	2.29542e-26	1.3764e-23	Trim5|tripartite motif-containing 5 [Source:MGI Symbol;Acc:MGI:3646853]
ENSMUSG00000020889	879.064	-2.27868	0.141014	-16.1592	9.78938e-59	1.5849e-55	Nr1d1|nuclear receptor subfamily 1, group D, member 1 [Source:MGI Symbol;Acc:MGI:2444210]
ENSMUSG00000030730	159.165	-2.25516	0.234672	-9.60983	7.26682e-22	3.09605e-19	Atp2a1|ATPase, Ca++ transporting, cardiac muscle, fast twitch 1 [Source:MGI Symbol;Acc:MGI:105058]
ENSMUSG00000031972	420.577	-2.15018	0.229983	-9.34931	8.82248e-21	3.66246e-18	Acta1|actin, alpha 1, skeletal muscle [Source:MGI Symbol;Acc:MGI:87902]
ENSMUSG00000056144	167.69	-2.01484	0.191857	-10.5018	8.47356e-26	4.73058e-23	Trim34a|tripartite motif-containing 34A [Source:MGI Symbol;Acc:MGI:2137359]
ENSMUSG00000040740	228.991	-1.99805	0.200784	-9.95121	2.49135e-23	1.15243e-20	Slc25a34|solute carrier family 25, member 34 [Source:MGI Symbol;Acc:MGI:2686215]
ENSMUSG00000056328	97.9669	-1.98302	0.239499	-8.27985	1.23327e-16	3.63031e-14	Myh1|myosin, heavy polypeptide 1, skeletal muscle, adult [Source:MGI Symbol;Acc:MGI:1339711]
ENSMUSG00000024124	65.2509	-1.97512	0.235523	-8.38608	5.02633e-17	1.5354e-14	Prss30|protease, serine 30 [Source:MGI Symbol;Acc:MGI:1353645]
ENSMUSG00000061816	87.1575	-1.97212	0.221639	-8.89791	5.69104e-19	2.04751e-16	Myl1|myosin, light polypeptide 1 [Source:MGI Symbol;Acc:MGI:97269]
ENSMUSG00000061723	211.916	-1.96578	0.218098	-9.01325	2.00039e-19	7.36053e-17	Tnnt3|troponin T3, skeletal, fast [Source:MGI Symbol;Acc:MGI:109550]
ENSMUSG00000028957	904.62	-1.95904	0.154004	-12.7207	4.53969e-37	3.49988e-34	Per3|period circadian clock 3 [Source:MGI Symbol;Acc:MGI:1277134]
ENSMUSG00000051747	146.071	-1.88137	0.205296	-9.16419	4.99193e-20	1.9712e-17	Ttn|titin [Source:MGI Symbol;Acc:MGI:98864]
ENSMUSG00000026950	94.3013	-1.78795	0.172677	-10.3543	4.00127e-25	2.0897e-22	Neb|nebulin [Source:MGI Symbol;Acc:MGI:97292]
ENSMUSG00000030399	127.978	-1.75368	0.246753	-7.107	1.18588e-12	2.25934e-10	Ckm|creatine kinase, muscle [Source:MGI Symbol;Acc:MGI:88413]
ENSMUSG00000073940	554.893	-1.72974	0.24577	-7.03804	1.94964e-12	3.6703e-10	Hbb-bt|hemoglobin, beta adult t chain [Source:MGI Symbol;Acc:MGI:5474850]
ENSMUSG00000045868	13.235	-1.70551	0.246797	-6.91059	4.82646e-12	8.68227e-10	Gvin1|GTPase, very large interferon inducible 1 [Source:MGI Symbol;Acc:MGI:1921808]
ENSMUSG00000018822	284.698	-1.65782	0.245366	-6.75653	1.41335e-11	2.38355e-09	Sfrp5|secreted frizzled-related sequence protein 5 [Source:MGI Symbol;Acc:MGI:1860298]
ENSMUSG00000041559	1110.7	-1.64231	0.163615	-10.0376	1.04131e-23	4.95846e-21	Fmod|fibromodulin [Source:MGI Symbol;Acc:MGI:1328364]
ENSMUSG00000030048	24.6917	-1.62995	0.247405	-6.58821	4.45149e-11	6.73548e-09	Gkn3|gastrokine 3 [Source:MGI Symbol;Acc:MGI:1916138]
ENSMUSG00000032085	9103.38	-1.62748	0.166223	-9.79094	1.23148e-22	5.53824e-20	Tagln|transgelin [Source:MGI Symbol;Acc:MGI:106012]
ENSMUSG00000059824	834.32	-1.62717	0.157878	-10.3065	6.58621e-25	3.33221e-22	Dbp|D site albumin promoter binding protein [Source:MGI Symbol;Acc:MGI:94866]
ENSMUSG00000030004	22.907	-1.60093	0.24758	-6.46631	1.00424e-10	1.4262e-08	Nat8|N-acetyltransferase 8 (GCN5-related) [Source:MGI Symbol;Acc:MGI:1915646]
ENSMUSG00000028965	49.5418	-1.57076	0.234141	-6.70858	1.96531e-11	3.19215e-09	Tnfrsf9|tumor necrosis factor receptor superfamily, member 9 [Source:MGI Symbol;Acc:MGI:1101059]
ENSMUSG00000026697	127.908	-1.55692	0.247491	-6.29081	3.1581e-10	4.14169e-08	Myoc|myocilin [Source:MGI Symbol;Acc:MGI:1202864]
ENSMUSG00000030672	176.289	-1.47494	0.21655	-6.81105	9.68857e-12	1.6687e-09	Mylpf|myosin light chain, phosphorylatable, fast skeletal muscle [Source:MGI Symbol;Acc:MGI:97273]
ENSMUSG00000044338	969.466	-1.46913	0.192186	-7.64431	2.10062e-14	4.72348e-12	Aplnr|apelin receptor [Source:MGI Symbol;Acc:MGI:1346086]
ENSMUSG00000027022	47.6883	-1.40385	0.246425	-5.69686	1.22033e-08	1.27466e-06	Xirp2|xin actin-binding repeat containing 2 [Source:MGI Symbol;Acc:MGI:2685198]
ENSMUSG00000018893	61.7769	-1.3686	0.243896	-5.61139	2.00705e-08	1.98135e-06	Mb|myoglobin [Source:MGI Symbol;Acc:MGI:96922]
ENSMUSG00000026208	470.258	-1.35996	0.216806	-6.27268	3.54889e-10	4.4888e-08	Des|desmin [Source:MGI Symbol;Acc:MGI:94885]
ENSMUSG00000042116	5672.16	-1.3583	0.0868086	-15.6471	3.47885e-55	5.12023e-52	Vwa1|von Willebrand factor A domain containing 1 [Source:MGI Symbol;Acc:MGI:2179729]
ENSMUSG00000031994	117.6	-1.34183	0.210654	-6.36984	1.89221e-10	2.59618e-08	Adamts8|a disintegrin-like and metallopeptidase (reprolysin type) with thrombospondin type 1 motif, 8 [Source:MGI Symbol;Acc:MGI:1353468]
ENSMUSG00000079588	25.8132	-1.32323	0.246576	-5.3664	8.03233e-08	7.02938e-06	Tmem182|transmembrane protein 182 [Source:MGI Symbol;Acc:MGI:1923725]
ENSMUSG00000006457	102.148	-1.32255	0.201896	-6.55065	5.72871e-11	8.38953e-09	Actn3|actinin alpha 3 [Source:MGI Symbol;Acc:MGI:99678]
ENSMUSG00000026668	74.2807	-1.31876	0.225604	-5.84547	5.05148e-09	5.64024e-07	Ucma|upper zone of growth plate and cartilage matrix associated [Source:MGI Symbol;Acc:MGI:1915777]
ENSMUSG00000021070	359.108	-1.30747	0.143335	-9.12182	7.3875e-20	2.8477e-17	Bdkrb2|bradykinin receptor, beta 2 [Source:MGI Symbol;Acc:MGI:102845]
ENSMUSG00000025270	203.062	-1.30746	0.246121	-5.31228	1.08259e-07	9.12873e-06	Alas2|aminolevulinic acid synthase 2, erythroid [Source:MGI Symbol;Acc:MGI:87990]
ENSMUSG00000079494	29.6475	-1.29387	0.246988	-5.23861	1.61789e-07	1.284e-05	Nat8f5|N-acetyltransferase 8 (GCN5-related) family member 5 [Source:MGI Symbol;Acc:MGI:1916299]
ENSMUSG00000016194	216.702	-1.2654	0.226674	-5.58247	2.37123e-08	2.32668e-06	Hsd11b1|hydroxysteroid 11-beta dehydrogenase 1 [Source:MGI Symbol;Acc:MGI:103562]
ENSMUSG00000020475	21.5417	-1.26403	0.240911	-5.24689	1.5469e-07	1.24098e-05	Pgam2|phosphoglycerate mutase 2 [Source:MGI Symbol;Acc:MGI:1933118]
ENSMUSG00000051262	20.538	-1.24654	0.246859	-5.04959	4.4275e-07	3.18583e-05	Nat8f3|N-acetyltransferase 8 (GCN5-related) family member 3 [Source:MGI Symbol;Acc:MGI:2136449]
ENSMUSG00000031097	164.266	-1.21752	0.181499	-6.70811	1.97168e-11	3.19215e-09	Tnni2|troponin I, skeletal, fast 2 [Source:MGI Symbol;Acc:MGI:105070]
ENSMUSG00000045027	29.4834	-1.21243	0.244044	-4.96809	6.76159e-07	4.63857e-05	Prss22|protease, serine 22 [Source:MGI Symbol;Acc:MGI:1918085]
ENSMUSG00000052305	2687.4	-1.20225	0.246956	-4.86828	1.12573e-06	7.23235e-05	Hbb-bs|hemoglobin, beta adult s chain [Source:MGI Symbol;Acc:MGI:5474852]
ENSMUSG00000027737	2010.08	-1.20097	0.208683	-5.75499	8.6645e-09	9.22883e-07	Slc7a11|solute carrier family 7 (cationic amino acid transporter, y+ system), member 11 [Source:MGI Symbol;Acc:MGI:1347355]
ENSMUSG00000064080	2144.66	-1.18121	0.175943	-6.71359	1.89888e-11	3.13703e-09	Fbln2|fibulin 2 [Source:MGI Symbol;Acc:MGI:95488]
ENSMUSG00000007877	27.0292	-1.18044	0.247273	-4.77381	1.80771e-06	0.000112133	Tcap|titin-cap [Source:MGI Symbol;Acc:MGI:1330233]
ENSMUSG00000063975	34.8157	-1.17282	0.233137	-5.0306	4.88955e-07	3.48731e-05	Slco1a5|solute carrier organic anion transporter family, member 1a5 [Source:MGI Symbol;Acc:MGI:1351865]
ENSMUSG00000038550	173.992	-1.16479	0.144193	-8.07801	6.58322e-16	1.80648e-13	Ciart|circadian associated repressor of transcription [Source:MGI Symbol;Acc:MGI:2684975]
ENSMUSG00000020000	505.321	-1.15653	0.220547	-5.24389	1.57225e-07	1.25393e-05	Moxd1|monooxygenase, DBH-like 1 [Source:MGI Symbol;Acc:MGI:1921582]
ENSMUSG00000048960	1746.9	-1.15312	0.172046	-6.70238	2.05055e-11	3.28697e-09	Prex2|phosphatidylinositol-3,4,5-trisphosphate-dependent Rac exchange factor 2 [Source:MGI Symbol;Acc:MGI:1923385]
ENSMUSG00000037725	1109.6	-1.15254	0.193874	-5.94476	2.76856e-09	3.13448e-07	Ckap2|cytoskeleton associated protein 2 [Source:MGI Symbol;Acc:MGI:1931797]
ENSMUSG00000004814	16.0463	-1.11743	0.246871	-4.52638	6.00025e-06	0.000306448	Ccl24|chemokine (C-C motif) ligand 24 [Source:MGI Symbol;Acc:MGI:1928953]
ENSMUSG00000039814	136.443	-1.1061	0.209569	-5.27795	1.30634e-07	1.0846e-05	Xkr5|X-linked Kx blood group related 5 [Source:MGI Symbol;Acc:MGI:2442327]
ENSMUSG00000024471	18.4146	-1.09682	0.238992	-4.58937	4.44594e-06	0.000246506	Myot|myotilin [Source:MGI Symbol;Acc:MGI:1889800]
ENSMUSG00000053198	475.989	-1.09595	0.243952	-4.49249	7.03956e-06	0.00035285	Prx|periaxin [Source:MGI Symbol;Acc:MGI:108176]
ENSMUSG00000027765	606.132	-1.09514	0.168911	-6.48351	8.96123e-11	1.28391e-08	P2ry1|purinergic receptor P2Y, G-protein coupled 1 [Source:MGI Symbol;Acc:MGI:105049]
ENSMUSG00000025491	629.747	-1.09378	0.215851	-5.06728	4.03534e-07	2.95621e-05	Ifitm1|interferon induced transmembrane protein 1 [Source:MGI Symbol;Acc:MGI:1915963]
ENSMUSG00000019787	11.8031	-1.09164	0.247392	-4.41258	1.02144e-05	0.000480731	Trdn|triadin [Source:MGI Symbol;Acc:MGI:1924007]
ENSMUSG00000020473	3976.31	-1.09133	0.183407	-5.95033	2.676e-09	3.05102e-07	Aebp1|AE binding protein 1 [Source:MGI Symbol;Acc:MGI:1197012]
ENSMUSG00000035783	1101.87	-1.08272	0.227224	-4.76499	1.88859e-06	0.000115382	Acta2|actin, alpha 2, smooth muscle, aorta [Source:MGI Symbol;Acc:MGI:87909]
ENSMUSG00000095115	1917.16	-1.07496	0.158945	-6.7631	1.35069e-11	2.30185e-09	Itpripl2|inositol 1,4,5-triphosphate receptor interacting protein-like 2 [Source:MGI Symbol;Acc:MGI:2442416]
ENSMUSG00000055027	159.425	-1.06795	0.202606	-5.27106	1.35635e-07	1.12038e-05	Smyd1|SET and MYND domain containing 1 [Source:MGI Symbol;Acc:MGI:104790]
ENSMUSG00000015652	50.834	-1.06593	0.227283	-4.68988	2.73364e-06	0.0001592	Steap1|six transmembrane epithelial antigen of the prostate 1 [Source:MGI Symbol;Acc:MGI:1917608]
ENSMUSG00000033196	65.8216	-1.05921	0.234044	-4.52568	6.02012e-06	0.000306496	Myh2|myosin, heavy polypeptide 2, skeletal muscle, adult [Source:MGI Symbol;Acc:MGI:1339710]
ENSMUSG00000037411	3054.96	-1.05794	0.226643	-4.66786	3.04355e-06	0.000173504	Serpine1|serine (or cysteine) peptidase inhibitor, clade E, member 1 [Source:MGI Symbol;Acc:MGI:97608]
ENSMUSG00000022464	21.9316	-1.05421	0.245855	-4.28794	1.80341e-05	0.000752506	Slc38a4|solute carrier family 38, member 4 [Source:MGI Symbol;Acc:MGI:1916604]
ENSMUSG00000004665	1996.49	-1.05303	0.160542	-6.5592	5.40974e-11	8.10959e-09	Cnn2|calponin 2 [Source:MGI Symbol;Acc:MGI:105093]
ENSMUSG00000075307	42.8173	-1.04892	0.247783	-4.23319	2.30395e-05	0.000909779	Klhl41|kelch-like 41 [Source:MGI Symbol;Acc:MGI:2683854]
ENSMUSG00000026890	101.861	-1.04718	0.242349	-4.32095	1.55358e-05	0.000672525	Lhx6|LIM homeobox protein 6 [Source:MGI Symbol;Acc:MGI:1306803]
ENSMUSG00000041347	23.0215	-1.04505	0.241254	-4.33175	1.4793e-05	0.000643814	Bdkrb1|bradykinin receptor, beta 1 [Source:MGI Symbol;Acc:MGI:88144]
ENSMUSG00000020676	159.576	-1.04436	0.245757	-4.24954	2.14206e-05	0.000858415	Ccl11|chemokine (C-C motif) ligand 11 [Source:MGI Symbol;Acc:MGI:103576]
ENSMUSG00000020649	1710.9	-1.03637	0.210024	-4.93455	8.03377e-07	5.35254e-05	Rrm2|ribonucleotide reductase M2 [Source:MGI Symbol;Acc:MGI:98181]
ENSMUSG00000032548	443.192	-1.03077	0.244776	-4.21107	2.54165e-05	0.000979745	Slco2a1|solute carrier organic anion transporter family, member 2a1 [Source:MGI Symbol;Acc:MGI:1346021]
ENSMUSG00000063564	1302.73	-1.02802	0.153555	-6.69476	2.16025e-11	3.42887e-09	Col23a1|collagen, type XXIII, alpha 1 [Source:MGI Symbol;Acc:MGI:2653243]
ENSMUSG00000068697	24.4289	-1.01638	0.247626	-4.10451	4.05177e-05	0.00142915	Myoz1|myozenin 1 [Source:MGI Symbol;Acc:MGI:1929471]
ENSMUSG00000006574	224.563	-1.01407	0.247621	-4.09525	4.21718e-05	0.00147147	Slc4a1|solute carrier family 4 (anion exchanger), member 1 [Source:MGI Symbol;Acc:MGI:109393]
ENSMUSG00000031461	37.2559	-1.01127	0.247787	-4.0812	4.48029e-05	0.00154004	Myom2|myomesin 2 [Source:MGI Symbol;Acc:MGI:1328358]
ENSMUSG00000021922	30.0693	-1.01103	0.247617	-4.08305	4.44484e-05	0.00153241	Itih4|inter alpha-trypsin inhibitor, heavy chain 4 [Source:MGI Symbol;Acc:MGI:109536]
ENSMUSG00000003477	13.9137	-1.01072	0.238503	-4.23775	2.2577e-05	0.000893695	Inmt|indolethylamine N-methyltransferase [Source:MGI Symbol;Acc:MGI:102963]
ENSMUSG00000038943	1911.9	-1.00964	0.176222	-5.72935	1.00814e-08	1.05986e-06	Prc1|protein regulator of cytokinesis 1 [Source:MGI Symbol;Acc:MGI:1858961]
ENSMUSG00000040170	155.758	-1.00859	0.24775	-4.07102	4.68079e-05	0.00157879	Fmo2|flavin containing monooxygenase 2 [Source:MGI Symbol;Acc:MGI:1916776]
ENSMUSG00000027209	34.7442	-1.00662	0.246988	-4.07557	4.59025e-05	0.00156211	Fam227b|family with sequence similarity 227, member B [Source:MGI Symbol;Acc:MGI:1923073]
ENSMUSG00000021622	11.2204	-1.00083	0.241332	-4.14711	3.36694e-05	0.00123049	Ckmt2|creatine kinase, mitochondrial 2 [Source:MGI Symbol;Acc:MGI:1923972]
ENSMUSG00000046337	56.0836	-0.999861	0.241532	-4.13967	3.47807e-05	0.00126256	Fam178b|family with sequence similarity 178, member B [Source:MGI Symbol;Acc:MGI:3026913]
ENSMUSG00000037868	195.848	-0.987189	0.138632	-7.12095	1.07189e-12	2.09084e-10	Egr2|early growth response 2 [Source:MGI Symbol;Acc:MGI:95296]
ENSMUSG00000025479	16.5563	-0.987163	0.233736	-4.22341	2.40635e-05	0.000942059	Cyp2e1|cytochrome P450, family 2, subfamily e, polypeptide 1 [Source:MGI Symbol;Acc:MGI:88607]
ENSMUSG00000028332	28.4069	-0.986878	0.239369	-4.12283	3.7425e-05	0.00132584	Hemgn|hemogen [Source:MGI Symbol;Acc:MGI:2136910]
ENSMUSG00000019278	37.5452	-0.984846	0.246257	-3.99926	6.35417e-05	0.00199756	Dpep1|dipeptidase 1 (renal) [Source:MGI Symbol;Acc:MGI:94917]
ENSMUSG00000069793	795.672	-0.984244	0.171377	-5.74315	9.29324e-09	9.83382e-07	Slfn9|schlafen 9 [Source:MGI Symbol;Acc:MGI:2445121]
ENSMUSG00000035095	378.829	-0.984158	0.0971594	-10.1293	4.09547e-24	2.00926e-21	Fam167a|family with sequence similarity 167, member A [Source:MGI Symbol;Acc:MGI:3606565]
ENSMUSG00000033207	117.124	-0.979725	0.163578	-5.98935	2.10681e-09	2.4539e-07	Mamdc2|MAM domain containing 2 [Source:MGI Symbol;Acc:MGI:1918988]
ENSMUSG00000036446	936.551	-0.978225	0.232427	-4.20874	2.56801e-05	0.000985214	Lum|lumican [Source:MGI Symbol;Acc:MGI:109347]
ENSMUSG00000067818	1411	-0.977565	0.141682	-6.8997	5.21137e-12	9.22219e-10	Myl9|myosin, light polypeptide 9, regulatory [Source:MGI Symbol;Acc:MGI:2138915]
ENSMUSG00000079355	35.6271	-0.977164	0.246835	-3.95877	7.53362e-05	0.00230566	Ackr4|atypical chemokine receptor 4 [Source:MGI Symbol;Acc:MGI:2181676]
ENSMUSG00000039187	334.63	-0.976259	0.163914	-5.95591	2.58628e-09	2.96963e-07	Fanci|Fanconi anemia, complementation group I [Source:MGI Symbol;Acc:MGI:2384790]
ENSMUSG00000032028	59.1146	-0.975205	0.226169	-4.31185	1.61898e-05	0.000689769	Nxpe2|neurexophilin and PC-esterase domain family, member 2 [Source:MGI Symbol;Acc:MGI:1925502]
ENSMUSG00000022528	273.391	-0.974739	0.181356	-5.37472	7.67009e-08	6.78572e-06	Hes1|hes family bHLH transcription factor 1 [Source:MGI Symbol;Acc:MGI:104853]
ENSMUSG00000021340	4284.59	-0.971041	0.184367	-5.2669	1.38747e-07	1.14026e-05	Gpld1|glycosylphosphatidylinositol specific phospholipase D1 [Source:MGI Symbol;Acc:MGI:106604]
ENSMUSG00000036915	32.957	-0.969559	0.237471	-4.08285	4.44862e-05	0.00153241	Kirrel2|kirre like nephrin family adhesion molecule 2 [Source:MGI Symbol;Acc:MGI:2442334]
ENSMUSG00000001663	634.226	-0.966851	0.117038	-8.261	1.44452e-16	4.1762e-14	Gstt1|glutathione S-transferase, theta 1 [Source:MGI Symbol;Acc:MGI:107379]
ENSMUSG00000027762	26.9788	-0.964779	0.230523	-4.18517	2.84958e-05	0.00107276	Sucnr1|succinate receptor 1 [Source:MGI Symbol;Acc:MGI:1934135]
ENSMUSG00000009670	24.5234	-0.963094	0.247332	-3.89394	9.86306e-05	0.00285148	Tex11|testis expressed gene 11 [Source:MGI Symbol;Acc:MGI:1933237]
ENSMUSG00000000739	46.1123	-0.957452	0.237538	-4.03073	5.56029e-05	0.00180403	Sult5a1|sulfotransferase family 5A, member 1 [Source:MGI Symbol;Acc:MGI:1931463]
ENSMUSG00000017969	233.376	-0.953687	0.247006	-3.86099	0.000112928	0.00320192	Ptgis|prostaglandin I2 (prostacyclin) synthase [Source:MGI Symbol;Acc:MGI:1097156]
ENSMUSG00000042821	176.849	-0.951277	0.224905	-4.22969	2.34017e-05	0.000921834	Snai1|snail family zinc finger 1 [Source:MGI Symbol;Acc:MGI:98330]
ENSMUSG00000016918	2336.84	-0.948827	0.212802	-4.45872	8.2449e-06	0.000397277	Sulf1|sulfatase 1 [Source:MGI Symbol;Acc:MGI:2138563]
ENSMUSG00000052749	38.4421	-0.948823	0.236115	-4.01847	5.85768e-05	0.00188166	Trim30b|tripartite motif-containing 30B [Source:MGI Symbol;Acc:MGI:4821256]
ENSMUSG00000049404	265.247	-0.948085	0.173058	-5.47842	4.29138e-08	4.01604e-06	Rarres1|retinoic acid receptor responder (tazarotene induced) 1 [Source:MGI Symbol;Acc:MGI:1924461]
ENSMUSG00000035373	487.154	-0.947998	0.247663	-3.82778	0.000129307	0.00360323	Ccl7|chemokine (C-C motif) ligand 7 [Source:MGI Symbol;Acc:MGI:99512]
ENSMUSG00000037991	63.8379	-0.947464	0.224465	-4.22099	2.43229e-05	0.000946604	Rmi2|RecQ mediated genome instability 2 [Source:MGI Symbol;Acc:MGI:2685383]
ENSMUSG00000018339	3509.31	-0.947401	0.189381	-5.00261	5.65579e-07	3.96395e-05	Gpx3|glutathione peroxidase 3 [Source:MGI Symbol;Acc:MGI:105102]
ENSMUSG00000036856	438.474	-0.942013	0.218743	-4.30648	1.65876e-05	0.000697541	Wnt4|wingless-type MMTV integration site family, member 4 [Source:MGI Symbol;Acc:MGI:98957]
ENSMUSG00000027559	113.976	-0.938363	0.206703	-4.53967	5.63434e-06	0.000296169	Car3|carbonic anhydrase 3 [Source:MGI Symbol;Acc:MGI:88270]
ENSMUSG00000024043	239.808	-0.937202	0.244164	-3.83841	0.000123833	0.00346263	Arhgap28|Rho GTPase activating protein 28 [Source:MGI Symbol;Acc:MGI:2147003]
ENSMUSG00000009378	172.668	-0.935323	0.164974	-5.66951	1.43206e-08	1.47025e-06	Slc16a12|solute carrier family 16 (monocarboxylic acid transporters), member 12 [Source:MGI Symbol;Acc:MGI:2147716]
ENSMUSG00000017493	1976.92	-0.934058	0.177748	-5.25496	1.48061e-07	1.19855e-05	Igfbp4|insulin-like growth factor binding protein 4 [Source:MGI Symbol;Acc:MGI:96439]
ENSMUSG00000018604	226.532	-0.927507	0.1998	-4.64217	3.4477e-06	0.000193813	Tbx3|T-box 3 [Source:MGI Symbol;Acc:MGI:98495]
ENSMUSG00000020808	556.242	-0.926151	0.20428	-4.53374	5.7947e-06	0.000300693	Pimreg|PICALM interacting mitotic regulator [Source:MGI Symbol;Acc:MGI:1924434]
ENSMUSG00000042485	183.146	-0.925962	0.2322	-3.98778	6.66942e-05	0.00208452	Mustn1|musculoskeletal, embryonic nuclear protein 1 [Source:MGI Symbol;Acc:MGI:1913425]
ENSMUSG00000040138	395.031	-0.921739	0.119117	-7.73809	1.00918e-14	2.40273e-12	Ndp|Norrie disease (pseudoglioma) (human) [Source:MGI Symbol;Acc:MGI:102570]
ENSMUSG00000045273	168.356	-0.92066	0.2246	-4.0991	4.14758e-05	0.00145345	Cenph|centromere protein H [Source:MGI Symbol;Acc:MGI:1349448]
ENSMUSG00000031821	457.629	-0.917235	0.183461	-4.99962	5.74445e-07	3.99153e-05	Gins2|GINS complex subunit 2 (Psf2 homolog) [Source:MGI Symbol;Acc:MGI:1921019]
ENSMUSG00000025355	1077.02	-0.915237	0.143007	-6.39994	1.55441e-10	2.15094e-08	Mmp19|matrix metallopeptidase 19 [Source:MGI Symbol;Acc:MGI:1927899]
ENSMUSG00000001508	29.2717	-0.915174	0.232074	-3.94346	8.03158e-05	0.00243961	Sgca|sarcoglycan, alpha (dystrophin-associated glycoprotein) [Source:MGI Symbol;Acc:MGI:894698]
ENSMUSG00000037095	789.898	-0.911863	0.2273	-4.01172	6.02792e-05	0.0019211	Lrg1|leucine-rich alpha-2-glycoprotein 1 [Source:MGI Symbol;Acc:MGI:1924155]
ENSMUSG00000058396	119.409	-0.911472	0.201116	-4.53206	5.84111e-06	0.000302133	Gpr182|G protein-coupled receptor 182 [Source:MGI Symbol;Acc:MGI:109545]
ENSMUSG00000041771	666.435	-0.910099	0.17011	-5.35005	8.79289e-08	7.6536e-06	Slc24a4|solute carrier family 24 (sodium/potassium/calcium exchanger), member 4 [Source:MGI Symbol;Acc:MGI:2447362]
ENSMUSG00000020583	23.9926	-0.909523	0.240594	-3.78033	0.000156621	0.00422617	Matn3|matrilin 3 [Source:MGI Symbol;Acc:MGI:1328350]
ENSMUSG00000020330	700.601	-0.908538	0.170784	-5.31979	1.03884e-07	8.80569e-06	Hmmr|hyaluronan mediated motility receptor (RHAMM) [Source:MGI Symbol;Acc:MGI:104667]
ENSMUSG00000048327	1083.08	-0.907539	0.187956	-4.82847	1.37583e-06	8.63363e-05	Ckap2l|cytoskeleton associated protein 2-like [Source:MGI Symbol;Acc:MGI:1917716]
ENSMUSG00000001403	972.585	-0.905846	0.211878	-4.27532	1.90867e-05	0.000788299	Ube2c|ubiquitin-conjugating enzyme E2C [Source:MGI Symbol;Acc:MGI:1915862]
ENSMUSG00000032487	365.972	-0.902559	0.198863	-4.5386	5.66299e-06	0.000296332	Ptgs2|prostaglandin-endoperoxide synthase 2 [Source:MGI Symbol;Acc:MGI:97798]
ENSMUSG00000022033	994.565	-0.898401	0.201418	-4.46038	8.18145e-06	0.00039658	Pbk|PDZ binding kinase [Source:MGI Symbol;Acc:MGI:1289156]
ENSMUSG00000035385	889.26	-0.898289	0.244918	-3.66771	0.000244728	0.00597525	Ccl2|chemokine (C-C motif) ligand 2 [Source:MGI Symbol;Acc:MGI:98259]
ENSMUSG00000034413	439.748	-0.89751	0.196723	-4.5623	5.0597e-06	0.000274888	Neurl1b|neuralized E3 ubiquitin protein ligase 1B [Source:MGI Symbol;Acc:MGI:3643092]
ENSMUSG00000006642	25.2353	-0.897296	0.237735	-3.77435	0.000160428	0.00430736	Tcf23|transcription factor 23 [Source:MGI Symbol;Acc:MGI:1934960]
ENSMUSG00000031636	79.0311	-0.896878	0.224202	-4.00032	6.32568e-05	0.00199246	Pdlim3|PDZ and LIM domain 3 [Source:MGI Symbol;Acc:MGI:1859274]
ENSMUSG00000028644	66.3008	-0.89687	0.23194	-3.86683	0.00011026	0.00313178	Ermap|erythroblast membrane-associated protein [Source:MGI Symbol;Acc:MGI:1349816]
ENSMUSG00000005628	11.8921	-0.891448	0.247485	-3.60203	0.000315747	0.00730104	Tmod4|tropomodulin 4 [Source:MGI Symbol;Acc:MGI:1355285]
ENSMUSG00000026622	599.041	-0.891142	0.209447	-4.25474	2.09292e-05	0.000845789	Nek2|NIMA (never in mitosis gene a)-related expressed kinase 2 [Source:MGI Symbol;Acc:MGI:109359]
ENSMUSG00000022074	290.757	-0.884771	0.181626	-4.8714	1.10811e-06	7.14755e-05	Tnfrsf10b|tumor necrosis factor receptor superfamily, member 10b [Source:MGI Symbol;Acc:MGI:1341090]
ENSMUSG00000028885	115.332	-0.882229	0.169124	-5.21648	1.82356e-07	1.43318e-05	Smpdl3b|sphingomyelin phosphodiesterase, acid-like 3B [Source:MGI Symbol;Acc:MGI:1916022]
ENSMUSG00000041476	13.7968	-0.882163	0.245211	-3.59757	0.000321206	0.00737634	Smpx|small muscle protein, X-linked [Source:MGI Symbol;Acc:MGI:1913356]
ENSMUSG00000073010	43.1048	-0.880785	0.246796	-3.56888	0.000358504	0.00801683	Gm5127|predicted gene 5127 [Source:MGI Symbol;Acc:MGI:3648285]
ENSMUSG00000003779	922.78	-0.874159	0.184679	-4.73339	2.20801e-06	0.000131426	Kif20a|kinesin family member 20A [Source:MGI Symbol;Acc:MGI:1201682]
ENSMUSG00000027669	2004.39	-0.872771	0.109399	-7.97786	1.48888e-15	3.83428e-13	Gnb4|guanine nucleotide binding protein (G protein), beta 4 [Source:MGI Symbol;Acc:MGI:104581]
ENSMUSG00000017499	255.202	-0.872551	0.199373	-4.37648	1.20609e-05	0.000545437	Cdc6|cell division cycle 6 [Source:MGI Symbol;Acc:MGI:1345150]
ENSMUSG00000027887	20.8676	-0.8714	0.24146	-3.60887	0.00030753	0.0071639	Sypl2|synaptophysin-like 2 [Source:MGI Symbol;Acc:MGI:1328311]
ENSMUSG00000026475	616.358	-0.870407	0.189815	-4.58555	4.52791e-06	0.000250182	Rgs16|regulator of G-protein signaling 16 [Source:MGI Symbol;Acc:MGI:108407]
ENSMUSG00000027469	1704.5	-0.867889	0.182092	-4.76622	1.87719e-06	0.000115382	Tpx2|TPX2, microtubule-associated [Source:MGI Symbol;Acc:MGI:1919369]
ENSMUSG00000062488	297.573	-0.860169	0.229721	-3.74441	0.00018082	0.00476013	Ifit3b|interferon-induced protein with tetratricopeptide repeats 3B [Source:MGI Symbol;Acc:MGI:3698419]
ENSMUSG00000002847	226.615	-0.859754	0.208159	-4.13027	3.62342e-05	0.00129214	Pla1a|phospholipase A1 member A [Source:MGI Symbol;Acc:MGI:1934677]
ENSMUSG00000074004	29.0374	-0.858609	0.247761	-3.46548	0.000529294	0.0108198	B3gnt6|UDP-GlcNAc:betaGal beta-1,3-N-acetylglucosaminyltransferase 6 (core 3 synthase) [Source:MGI Symbol;Acc:MGI:3039603]
ENSMUSG00000026389	1207.57	-0.858433	0.137322	-6.25125	4.0718e-10	5.07095e-08	Steap3|STEAP family member 3 [Source:MGI Symbol;Acc:MGI:1915678]
ENSMUSG00000054580	120.96	-0.857275	0.15932	-5.38085	7.41351e-08	6.59476e-06	Pla2r1|phospholipase A2 receptor 1 [Source:MGI Symbol;Acc:MGI:102468]
ENSMUSG00000051811	156.097	-0.856339	0.171255	-5.00036	5.72237e-07	3.99153e-05	Cox6b2|cytochrome c oxidase subunit VIb polypeptide 2 [Source:MGI Symbol;Acc:MGI:3044182]
ENSMUSG00000030796	268.42	-0.855811	0.211227	-4.05162	5.08644e-05	0.00167718	Tead2|TEA domain family member 2 [Source:MGI Symbol;Acc:MGI:104904]
ENSMUSG00000005233	582.042	-0.854287	0.223736	-3.81828	0.000134384	0.00371277	Spc25|SPC25, NDC80 kinetochore complex component, homolog (S. cerevisiae) [Source:MGI Symbol;Acc:MGI:1913692]
ENSMUSG00000028464	653.493	-0.852518	0.174285	-4.89151	1.00065e-06	6.50622e-05	Tpm2|tropomyosin 2, beta [Source:MGI Symbol;Acc:MGI:98810]
ENSMUSG00000019942	1321.56	-0.852397	0.200048	-4.26097	2.03543e-05	0.000825905	Cdk1|cyclin-dependent kinase 1 [Source:MGI Symbol;Acc:MGI:88351]
ENSMUSG00000022385	493.612	-0.850276	0.190229	-4.46975	7.8311e-06	0.000384199	Gtse1|G two S phase expressed protein 1 [Source:MGI Symbol;Acc:MGI:1352755]
ENSMUSG00000027323	447.752	-0.850037	0.204851	-4.14954	3.33146e-05	0.00122028	Rad51|RAD51 recombinase [Source:MGI Symbol;Acc:MGI:97890]
ENSMUSG00000051839	52.9856	-0.849784	0.24433	-3.47801	0.000505145	0.0104446	Gypa|glycophorin A [Source:MGI Symbol;Acc:MGI:95880]
ENSMUSG00000032593	149.328	-0.848496	0.243984	-3.47768	0.000505781	0.0104446	Amigo3|adhesion molecule with Ig like domain 3 [Source:MGI Symbol;Acc:MGI:2444854]
ENSMUSG00000079553	386.784	-0.847186	0.194207	-4.36229	1.28706e-05	0.00057562	Kifc1|kinesin family member C1 [Source:MGI Symbol;Acc:MGI:109596]
ENSMUSG00000020155	88.822	-0.843522	0.240918	-3.50128	0.000463027	0.00980777	Kcnmb1|potassium large conductance calcium-activated channel, subfamily M, beta member 1 [Source:MGI Symbol;Acc:MGI:1334203]
ENSMUSG00000091938	19.9615	-0.843246	0.247677	-3.40461	0.000662579	0.0127888	Gm2564|predicted gene 2564 [Source:MGI Symbol;Acc:MGI:3708691]
ENSMUSG00000038415	263.494	-0.842207	0.1788	-4.71032	2.47327e-06	0.00014508	Foxq1|forkhead box Q1 [Source:MGI Symbol;Acc:MGI:1298228]
ENSMUSG00000022034	248.529	-0.841809	0.193972	-4.33986	1.42575e-05	0.000625173	Esco2|establishment of sister chromatid cohesion N-acetyltransferase 2 [Source:MGI Symbol;Acc:MGI:1919238]
ENSMUSG00000029710	759.582	-0.84165	0.176002	-4.78205	1.73519e-06	0.000108049	Ephb4|Eph receptor B4 [Source:MGI Symbol;Acc:MGI:104757]
ENSMUSG00000026039	421.525	-0.835323	0.15887	-5.25792	1.45694e-07	1.18532e-05	Sgo2a|shugoshin 2A [Source:MGI Symbol;Acc:MGI:1098767]
ENSMUSG00000033491	341.693	-0.833459	0.2296	-3.63005	0.000283365	0.00667785	Prss35|protease, serine 35 [Source:MGI Symbol;Acc:MGI:2444800]
ENSMUSG00000030641	192.247	-0.83334	0.183245	-4.54767	5.42424e-06	0.00028983	Ddias|DNA damage-induced apoptosis suppressor [Source:MGI Symbol;Acc:MGI:1921291]
ENSMUSG00000031170	475.387	-0.833108	0.241097	-3.45549	0.000549286	0.0110885	Slc38a5|solute carrier family 38, member 5 [Source:MGI Symbol;Acc:MGI:2148066]
ENSMUSG00000022945	310.908	-0.832572	0.217856	-3.82167	0.000132552	0.00368731	Chaf1b|chromatin assembly factor 1, subunit B (p60) [Source:MGI Symbol;Acc:MGI:1314881]
ENSMUSG00000032363	81.6785	-0.832446	0.175063	-4.75512	1.98333e-06	0.000120262	Adamts7|a disintegrin-like and metallopeptidase (reprolysin type) with thrombospondin type 1 motif, 7 [Source:MGI Symbol;Acc:MGI:1347346]
ENSMUSG00000030867	707.228	-0.828454	0.19512	-4.24588	2.17737e-05	0.000866135	Plk1|polo like kinase 1 [Source:MGI Symbol;Acc:MGI:97621]
ENSMUSG00000068794	198.433	-0.82777	0.224276	-3.69085	0.000223507	0.00557562	Col28a1|collagen, type XXVIII, alpha 1 [Source:MGI Symbol;Acc:MGI:2685312]
ENSMUSG00000038379	242.05	-0.827257	0.196539	-4.20912	2.56371e-05	0.000985214	Ttk|Ttk protein kinase [Source:MGI Symbol;Acc:MGI:1194921]
ENSMUSG00000021714	126.907	-0.822726	0.206825	-3.97789	6.95309e-05	0.00216066	Cenpk|centromere protein K [Source:MGI Symbol;Acc:MGI:1926210]
ENSMUSG00000021485	187.729	-0.821398	0.208855	-3.93286	8.39427e-05	0.00253079	Mxd3|Max dimerization protein 3 [Source:MGI Symbol;Acc:MGI:104987]
ENSMUSG00000039748	202.799	-0.820284	0.196133	-4.18228	2.88603e-05	0.00108159	Exo1|exonuclease 1 [Source:MGI Symbol;Acc:MGI:1349427]
ENSMUSG00000027276	826.68	-0.81884	0.183613	-4.45959	8.21148e-06	0.000396847	Jag1|jagged 1 [Source:MGI Symbol;Acc:MGI:1095416]
ENSMUSG00000030551	812.275	-0.818265	0.160948	-5.08403	3.69518e-07	2.73174e-05	Nr2f2|nuclear receptor subfamily 2, group F, member 2 [Source:MGI Symbol;Acc:MGI:1352452]
ENSMUSG00000033952	725.908	-0.816724	0.162607	-5.02267	5.09573e-07	3.61842e-05	Aspm|abnormal spindle microtubule assembly [Source:MGI Symbol;Acc:MGI:1334448]
ENSMUSG00000037474	343.797	-0.816723	0.200338	-4.07672	4.56748e-05	0.00156007	Dtl|denticleless E3 ubiquitin protein ligase [Source:MGI Symbol;Acc:MGI:1924093]
ENSMUSG00000006398	798.724	-0.816351	0.202934	-4.02274	5.75243e-05	0.00185892	Cdc20|cell division cycle 20 [Source:MGI Symbol;Acc:MGI:1859866]
ENSMUSG00000028551	803.294	-0.814894	0.191013	-4.26617	1.98861e-05	0.000810973	Cdkn2c|cyclin dependent kinase inhibitor 2C [Source:MGI Symbol;Acc:MGI:105388]
ENSMUSG00000034206	248.322	-0.812773	0.165859	-4.90038	9.56517e-07	6.26964e-05	Polq|polymerase (DNA directed), theta [Source:MGI Symbol;Acc:MGI:2155399]
ENSMUSG00000028040	66.7954	-0.811825	0.202419	-4.01062	6.0559e-05	0.00192623	Efna4|ephrin A4 [Source:MGI Symbol;Acc:MGI:106643]
ENSMUSG00000042379	167.385	-0.811622	0.246415	-3.29372	0.000988726	0.0173994	Esm1|endothelial cell-specific molecule 1 [Source:MGI Symbol;Acc:MGI:1918940]
ENSMUSG00000005413	34582.4	-0.810651	0.241401	-3.35811	0.000784786	0.0145541	Hmox1|heme oxygenase 1 [Source:MGI Symbol;Acc:MGI:96163]
ENSMUSG00000026683	884.549	-0.810608	0.193013	-4.19976	2.67198e-05	0.00101787	Nuf2|NUF2, NDC80 kinetochore complex component [Source:MGI Symbol;Acc:MGI:1914227]
ENSMUSG00000026779	403.926	-0.809171	0.182377	-4.43679	9.13084e-06	0.000436072	Mastl|microtubule associated serine/threonine kinase-like [Source:MGI Symbol;Acc:MGI:1914371]
ENSMUSG00000005397	3102.49	-0.808028	0.18067	-4.47239	7.73517e-06	0.000382974	Nid1|nidogen 1 [Source:MGI Symbol;Acc:MGI:97342]
ENSMUSG00000019464	108.17	-0.80652	0.222721	-3.62121	0.000293227	0.00687024	Ptger1|prostaglandin E receptor 1 (subtype EP1) [Source:MGI Symbol;Acc:MGI:97793]
ENSMUSG00000031262	281.932	-0.805866	0.200653	-4.01622	5.91388e-05	0.00189221	Cenpi|centromere protein I [Source:MGI Symbol;Acc:MGI:2147897]
ENSMUSG00000034311	673.235	-0.804545	0.197302	-4.07774	4.54764e-05	0.00155662	Kif4|kinesin family member 4 [Source:MGI Symbol;Acc:MGI:108389]
ENSMUSG00000024011	351.995	-0.803589	0.245171	-3.27767	0.00104667	0.0180444	Pi16|peptidase inhibitor 16 [Source:MGI Symbol;Acc:MGI:1921366]
ENSMUSG00000075707	13.5512	-0.802962	0.243416	-3.29872	0.000971251	0.0171478	Dio3|deiodinase, iodothyronine type III [Source:MGI Symbol;Acc:MGI:1306782]
ENSMUSG00000026605	1249.03	-0.802001	0.177097	-4.5286	5.93764e-06	0.000306148	Cenpf|centromere protein F [Source:MGI Symbol;Acc:MGI:1313302]
ENSMUSG00000047216	1104.22	-0.801591	0.144027	-5.56557	2.61289e-08	2.52499e-06	Cdh19|cadherin 19, type 2 [Source:MGI Symbol;Acc:MGI:3588198]
ENSMUSG00000013584	1047.91	-0.801467	0.247715	-3.23544	0.00121457	0.0199448	Aldh1a2|aldehyde dehydrogenase family 1, subfamily A2 [Source:MGI Symbol;Acc:MGI:107928]
ENSMUSG00000068744	341.313	-0.801342	0.198347	-4.04011	5.34268e-05	0.0017404	Psrc1|proline/serine-rich coiled-coil 1 [Source:MGI Symbol;Acc:MGI:1913099]
ENSMUSG00000026343	29.4568	-0.80089	0.24771	-3.23318	0.00122421	0.020017	Gpr39|G protein-coupled receptor 39 [Source:MGI Symbol;Acc:MGI:1918361]
ENSMUSG00000071036	9.44374	-0.800279	0.247539	-3.23294	0.00122525	0.020017	Gm10309|predicted gene 10309 [Source:MGI Symbol;Acc:MGI:3641941]
ENSMUSG00000048752	13.8613	-0.799375	0.247282	-3.23265	0.0012265	0.0200171	Prss50|protease, serine 50 [Source:MGI Symbol;Acc:MGI:2447303]
ENSMUSG00000041431	774.694	-0.798695	0.203617	-3.92253	8.7624e-05	0.00262224	Ccnb1|cyclin B1 [Source:MGI Symbol;Acc:MGI:88302]
ENSMUSG00000035683	392.057	-0.798045	0.222135	-3.59262	0.00032737	0.00748605	Melk|maternal embryonic leucine zipper kinase [Source:MGI Symbol;Acc:MGI:106924]
ENSMUSG00000040631	1004.56	-0.797636	0.245013	-3.25549	0.00113199	0.0189523	Dok4|docking protein 4 [Source:MGI Symbol;Acc:MGI:2148865]
ENSMUSG00000050410	1034.19	-0.795934	0.178042	-4.47048	7.80451e-06	0.000384184	Tcf19|transcription factor 19 [Source:MGI Symbol;Acc:MGI:103180]
ENSMUSG00000008845	168.321	-0.792238	0.202019	-3.9216	8.79626e-05	0.0026226	Cd163|CD163 antigen [Source:MGI Symbol;Acc:MGI:2135946]
ENSMUSG00000028583	2980.21	-0.79091	0.192882	-4.1005	4.12266e-05	0.00144785	Pdpn|podoplanin [Source:MGI Symbol;Acc:MGI:103098]
ENSMUSG00000024292	454.291	-0.788945	0.142679	-5.52949	3.2116e-08	3.07668e-06	Cyp4f14|cytochrome P450, family 4, subfamily f, polypeptide 14 [Source:MGI Symbol;Acc:MGI:1927669]
ENSMUSG00000032254	645.21	-0.788464	0.166118	-4.7464	2.07069e-06	0.000124452	Kif23|kinesin family member 23 [Source:MGI Symbol;Acc:MGI:1919069]
ENSMUSG00000022322	364.717	-0.788399	0.182544	-4.31896	1.56766e-05	0.000674603	Shcbp1|Shc SH2-domain binding protein 1 [Source:MGI Symbol;Acc:MGI:1338802]
ENSMUSG00000039055	145.671	-0.788159	0.213481	-3.69194	0.000222551	0.00556892	Eme1|essential meiotic structure-specific endonuclease 1 [Source:MGI Symbol;Acc:MGI:3576783]
ENSMUSG00000027800	5513.08	-0.788113	0.199007	-3.96022	7.48792e-05	0.00230037	Tm4sf1|transmembrane 4 superfamily member 1 [Source:MGI Symbol;Acc:MGI:104678]
ENSMUSG00000046402	2595.15	-0.78766	0.211424	-3.7255	0.000194932	0.0050254	Rbp1|retinol binding protein 1, cellular [Source:MGI Symbol;Acc:MGI:97876]
ENSMUSG00000032113	209.316	-0.786053	0.193178	-4.06905	4.72049e-05	0.00158887	Chek1|checkpoint kinase 1 [Source:MGI Symbol;Acc:MGI:1202065]
ENSMUSG00000027699	554.411	-0.785612	0.181918	-4.31851	1.57088e-05	0.000674603	Ect2|ect2 oncogene [Source:MGI Symbol;Acc:MGI:95281]
ENSMUSG00000033715	41.585	-0.785373	0.222825	-3.52462	0.000424091	0.00910614	Akr1c14|aldo-keto reductase family 1, member C14 [Source:MGI Symbol;Acc:MGI:2145458]
ENSMUSG00000001517	1141.89	-0.78413	0.161293	-4.86153	1.16485e-06	7.45409e-05	Foxm1|forkhead box M1 [Source:MGI Symbol;Acc:MGI:1347487]
ENSMUSG00000019214	304.692	-0.783696	0.176828	-4.43197	9.33768e-06	0.000443334	Chtf18|CTF18, chromosome transmission fidelity factor 18 [Source:MGI Symbol;Acc:MGI:2384887]
ENSMUSG00000024989	454.155	-0.780909	0.193153	-4.04296	5.27801e-05	0.00172978	Cep55|centrosomal protein 55 [Source:MGI Symbol;Acc:MGI:1921357]
ENSMUSG00000020914	3947.53	-0.780809	0.18077	-4.31935	1.56491e-05	0.000674603	Top2a|topoisomerase (DNA) II alpha [Source:MGI Symbol;Acc:MGI:98790]
ENSMUSG00000054435	109.043	-0.780299	0.239416	-3.25918	0.00111736	0.0188243	Gimap4|GTPase, IMAP family member 4 [Source:MGI Symbol;Acc:MGI:1349656]
ENSMUSG00000001228	1396.99	-0.78026	0.208435	-3.74341	0.000181537	0.00477123	Uhrf1|ubiquitin-like, containing PHD and RING finger domains, 1 [Source:MGI Symbol;Acc:MGI:1338889]
ENSMUSG00000020722	16.7791	-0.779272	0.228905	-3.40434	0.000663239	0.0127888	Cacng1|calcium channel, voltage-dependent, gamma subunit 1 [Source:MGI Symbol;Acc:MGI:1206582]
ENSMUSG00000021464	291.213	-0.778416	0.134742	-5.7771	7.5998e-09	8.25777e-07	Ror2|receptor tyrosine kinase-like orphan receptor 2 [Source:MGI Symbol;Acc:MGI:1347521]
ENSMUSG00000053219	17.5287	-0.77792	0.247431	-3.14399	0.00166661	0.0253118	Raet1e|retinoic acid early transcript 1E [Source:MGI Symbol;Acc:MGI:2675273]
ENSMUSG00000040694	20.1329	-0.776059	0.243313	-3.18955	0.00142493	0.0224631	Apobec2|apolipoprotein B mRNA editing enzyme, catalytic polypeptide 2 [Source:MGI Symbol;Acc:MGI:1343178]
ENSMUSG00000044938	8.31374	-0.775454	0.238403	-3.2527	0.00114314	0.0190799	Klhl31|kelch-like 31 [Source:MGI Symbol;Acc:MGI:3045305]
ENSMUSG00000029762	1003.66	-0.77205	0.172901	-4.46528	7.99654e-06	0.000388781	Akr1b8|aldo-keto reductase family 1, member B8 [Source:MGI Symbol;Acc:MGI:107673]
ENSMUSG00000020044	9951.65	-0.771723	0.124766	-6.18534	6.19698e-10	7.48725e-08	Timp3|tissue inhibitor of metalloproteinase 3 [Source:MGI Symbol;Acc:MGI:98754]
ENSMUSG00000034765	390.744	-0.771715	0.181721	-4.24671	2.1693e-05	0.000865048	Dusp5|dual specificity phosphatase 5 [Source:MGI Symbol;Acc:MGI:2685183]
ENSMUSG00000002870	1422.5	-0.771243	0.165524	-4.6594	3.17126e-06	0.00017952	Mcm2|minichromosome maintenance complex component 2 [Source:MGI Symbol;Acc:MGI:105380]
ENSMUSG00000005410	1374.08	-0.770403	0.168601	-4.5694	4.89123e-06	0.00026753	Mcm5|minichromosome maintenance complex component 5 [Source:MGI Symbol;Acc:MGI:103197]
ENSMUSG00000029683	13.6705	-0.770388	0.220627	-3.49182	0.000479745	0.010048	Lmod2|leiomodin 2 (cardiac) [Source:MGI Symbol;Acc:MGI:2135672]
ENSMUSG00000045802	11.3173	-0.770345	0.24777	-3.10912	0.00187648	0.0276686	Hsf3|heat shock transcription factor 3 [Source:MGI Symbol;Acc:MGI:3045337]
ENSMUSG00000022102	241.56	-0.769966	0.231584	-3.32478	0.000884882	0.0159535	Dok2|docking protein 2 [Source:MGI Symbol;Acc:MGI:1332623]
ENSMUSG00000066058	85.3871	-0.769629	0.227095	-3.38901	0.000701449	0.013298	Cldn19|claudin 19 [Source:MGI Symbol;Acc:MGI:3033992]
ENSMUSG00000078640	10.7123	-0.769246	0.247786	-3.10448	0.00190615	0.0279534	Gm11627|predicted gene 11627 [Source:MGI Symbol;Acc:MGI:3650659]
ENSMUSG00000032400	550.658	-0.768653	0.173222	-4.43739	9.10558e-06	0.000436072	Zwilch|zwilch kinetochore protein [Source:MGI Symbol;Acc:MGI:1915264]
ENSMUSG00000032221	341.106	-0.762976	0.160764	-4.74593	2.07549e-06	0.000124452	Mns1|meiosis-specific nuclear structural protein 1 [Source:MGI Symbol;Acc:MGI:107933]
ENSMUSG00000026193	43513	-0.761447	0.167147	-4.55556	5.2246e-06	0.000281017	Fn1|fibronectin 1 [Source:MGI Symbol;Acc:MGI:95566]
ENSMUSG00000026676	2129.68	-0.761271	0.214479	-3.5494	0.000386108	0.00845885	Ccdc3|coiled-coil domain containing 3 [Source:MGI Symbol;Acc:MGI:1921436]
ENSMUSG00000046295	238.412	-0.760785	0.218965	-3.47445	0.000511895	0.010544	Ankle1|ankyrin repeat and LEM domain containing 1 [Source:MGI Symbol;Acc:MGI:1918775]
ENSMUSG00000063727	415.022	-0.76055	0.231601	-3.28387	0.00102391	0.0177865	Tnfrsf11b|tumor necrosis factor receptor superfamily, member 11b (osteoprotegerin) [Source:MGI Symbol;Acc:MGI:109587]
ENSMUSG00000027208	70.3193	-0.760261	0.190831	-3.98395	6.77784e-05	0.00211432	Fgf7|fibroblast growth factor 7 [Source:MGI Symbol;Acc:MGI:95521]
ENSMUSG00000017817	80.487	-0.758571	0.225062	-3.3705	0.000750314	0.0140923	Jph2|junctophilin 2 [Source:MGI Symbol;Acc:MGI:1891496]
ENSMUSG00000043099	413.118	-0.758234	0.22452	-3.37713	0.000732465	0.0137891	Hic1|hypermethylated in cancer 1 [Source:MGI Symbol;Acc:MGI:1338010]
ENSMUSG00000023153	85.3889	-0.756981	0.238903	-3.16857	0.00153191	0.0237791	Tmem52|transmembrane protein 52 [Source:MGI Symbol;Acc:MGI:1916921]
ENSMUSG00000061462	66.1626	-0.75671	0.21224	-3.56535	0.000363374	0.00810333	Obscn|obscurin, cytoskeletal calmodulin and titin-interacting RhoGEF [Source:MGI Symbol;Acc:MGI:2681862]
ENSMUSG00000031871	2746.72	-0.755946	0.152697	-4.95061	7.39816e-07	4.99703e-05	Cdh5|cadherin 5 [Source:MGI Symbol;Acc:MGI:105057]
ENSMUSG00000074476	315.015	-0.753592	0.21721	-3.46942	0.000521591	0.0106893	Spc24|SPC24, NDC80 kinetochore complex component, homolog (S. cerevisiae) [Source:MGI Symbol;Acc:MGI:1914879]
ENSMUSG00000043924	110.222	-0.751996	0.247741	-3.03541	0.00240206	0.0325765	Ncmap|noncompact myelin associated protein [Source:MGI Symbol;Acc:MGI:2444888]
ENSMUSG00000055235	23.4599	-0.751311	0.238925	-3.14456	0.0016634	0.0252867	Wdr86|WD repeat domain 86 [Source:MGI Symbol;Acc:MGI:1915466]
ENSMUSG00000062077	7.30805	-0.74982	0.243439	-3.08012	0.00206916	0.0294892	Trim54|tripartite motif-containing 54 [Source:MGI Symbol;Acc:MGI:1889623]
ENSMUSG00000012428	225.981	-0.748902	0.23748	-3.15354	0.00161303	0.0246832	Steap4|STEAP family member 4 [Source:MGI Symbol;Acc:MGI:1923560]
ENSMUSG00000002980	2550.3	-0.748202	0.245688	-3.04534	0.00232421	0.0318619	Bcam|basal cell adhesion molecule [Source:MGI Symbol;Acc:MGI:1929940]
ENSMUSG00000035365	228.568	-0.747514	0.202406	-3.69314	0.000221505	0.00555134	Parpbp|PARP1 binding protein [Source:MGI Symbol;Acc:MGI:1922567]
ENSMUSG00000040428	393.294	-0.747472	0.245742	-3.0417	0.00235247	0.0321134	Plekha4|pleckstrin homology domain containing, family A (phosphoinositide binding specific) member 4 [Source:MGI Symbol;Acc:MGI:1916467]
ENSMUSG00000021965	249.418	-0.747318	0.213362	-3.50258	0.000460776	0.00977715	Ska3|spindle and kinetochore associated complex subunit 3 [Source:MGI Symbol;Acc:MGI:3041235]
ENSMUSG00000030782	1043.53	-0.746419	0.164965	-4.52471	6.0479e-06	0.000306945	Tgfb1i1|transforming growth factor beta 1 induced transcript 1 [Source:MGI Symbol;Acc:MGI:102784]
ENSMUSG00000068101	220.256	-0.746244	0.213701	-3.49201	0.000479407	0.010048	Cenpm|centromere protein M [Source:MGI Symbol;Acc:MGI:1913820]
ENSMUSG00000027861	399.111	-0.744878	0.218981	-3.40157	0.000670005	0.0128676	Casq2|calsequestrin 2 [Source:MGI Symbol;Acc:MGI:1309469]
ENSMUSG00000032766	2043.42	-0.744552	0.158958	-4.68396	2.81385e-06	0.000162701	Gng11|guanine nucleotide binding protein (G protein), gamma 11 [Source:MGI Symbol;Acc:MGI:1913316]
ENSMUSG00000051220	269.163	-0.744343	0.209634	-3.55068	0.000384236	0.00844069	Ercc6l|excision repair cross-complementing rodent repair deficiency complementation group 6 like [Source:MGI Symbol;Acc:MGI:2654144]
ENSMUSG00000029591	170.075	-0.743493	0.16866	-4.40824	1.04214e-05	0.000483446	Ung|uracil DNA glycosylase [Source:MGI Symbol;Acc:MGI:109352]
ENSMUSG00000002274	7359.03	-0.743462	0.100682	-7.38426	1.53302e-13	3.22331e-11	Metrn|meteorin, glial cell differentiation regulator [Source:MGI Symbol;Acc:MGI:1917333]
ENSMUSG00000043017	141.642	-0.741649	0.247719	-2.99391	0.00275429	0.0359903	Ptgir|prostaglandin I receptor (IP) [Source:MGI Symbol;Acc:MGI:99535]
ENSMUSG00000035455	455.21	-0.741573	0.190898	-3.88465	0.000102477	0.00294168	Fignl1|fidgetin-like 1 [Source:MGI Symbol;Acc:MGI:1890648]
ENSMUSG00000037544	478.992	-0.740412	0.184519	-4.01266	6.00388e-05	0.00191721	Dlgap5|DLG associated protein 5 [Source:MGI Symbol;Acc:MGI:2183453]
ENSMUSG00000023232	204.594	-0.739928	0.228867	-3.233	0.00122496	0.020017	Serinc2|serine incorporator 2 [Source:MGI Symbol;Acc:MGI:1919132]
ENSMUSG00000019303	178.867	-0.737576	0.201501	-3.6604	0.000251819	0.00611237	Psmc3ip|proteasome (prosome, macropain) 26S subunit, ATPase 3, interacting protein [Source:MGI Symbol;Acc:MGI:1098610]
ENSMUSG00000025747	517.28	-0.735321	0.182359	-4.03227	5.52397e-05	0.00179584	Tyms|thymidylate synthase [Source:MGI Symbol;Acc:MGI:98878]
ENSMUSG00000031756	269.824	-0.733811	0.172791	-4.24682	2.16825e-05	0.000865048	Cenpn|centromere protein N [Source:MGI Symbol;Acc:MGI:1919405]
ENSMUSG00000027715	1838.37	-0.733792	0.203788	-3.60077	0.00031728	0.00731732	Ccna2|cyclin A2 [Source:MGI Symbol;Acc:MGI:108069]
ENSMUSG00000032246	101.441	-0.733527	0.207807	-3.52984	0.000415807	0.00896393	Calml4|calmodulin-like 4 [Source:MGI Symbol;Acc:MGI:1922850]
ENSMUSG00000020185	181.499	-0.733224	0.188197	-3.89605	9.7776e-05	0.00283183	E2f7|E2F transcription factor 7 [Source:MGI Symbol;Acc:MGI:1289147]
ENSMUSG00000090523	230.48	-0.730324	0.228395	-3.19764	0.00138556	0.0219924	Gypc|glycophorin C [Source:MGI Symbol;Acc:MGI:1098566]
ENSMUSG00000032218	688.519	-0.730302	0.205545	-3.553	0.000380861	0.00840073	Ccnb2|cyclin B2 [Source:MGI Symbol;Acc:MGI:88311]
ENSMUSG00000063060	211.935	-0.729529	0.228241	-3.19631	0.00139196	0.0220453	Sox7|SRY (sex determining region Y)-box 7 [Source:MGI Symbol;Acc:MGI:98369]
ENSMUSG00000027075	55.6416	-0.728809	0.246841	-2.95254	0.00315171	0.0397545	Slc43a1|solute carrier family 43, member 1 [Source:MGI Symbol;Acc:MGI:1931352]
ENSMUSG00000027331	973.939	-0.728408	0.199708	-3.64736	0.000264951	0.00635791	Knstrn|kinetochore-localized astrin/SPAG5 binding [Source:MGI Symbol;Acc:MGI:1289298]
ENSMUSG00000055368	10.5692	-0.727589	0.240066	-3.03079	0.00243914	0.032908	Slc6a2|solute carrier family 6 (neurotransmitter transporter, noradrenalin), member 2 [Source:MGI Symbol;Acc:MGI:1270850]
ENSMUSG00000084989	80.5398	-0.727546	0.228379	-3.1857	0.00144404	0.0226794	Crocc2|ciliary rootlet coiled-coil, rootletin family member 2 [Source:MGI Symbol;Acc:MGI:3045962]
ENSMUSG00000044734	1441.66	-0.727335	0.154187	-4.71722	2.39089e-06	0.000141789	Serpinb1a|serine (or cysteine) peptidase inhibitor, clade B, member 1a [Source:MGI Symbol;Acc:MGI:1913472]
ENSMUSG00000026873	329.034	-0.727105	0.185669	-3.91614	8.99799e-05	0.00266808	Phf19|PHD finger protein 19 [Source:MGI Symbol;Acc:MGI:1921266]
ENSMUSG00000000317	346.102	-0.726273	0.241895	-3.00242	0.00267838	0.0352832	Bcl6b|B cell CLL/lymphoma 6, member B [Source:MGI Symbol;Acc:MGI:1278332]
ENSMUSG00000000782	255.544	-0.7251	0.132636	-5.46686	4.58078e-08	4.26224e-06	Tcf7|transcription factor 7, T cell specific [Source:MGI Symbol;Acc:MGI:98507]
ENSMUSG00000061524	457.196	-0.725057	0.204598	-3.54382	0.000394374	0.00859344	Zic2|zinc finger protein of the cerebellum 2 [Source:MGI Symbol;Acc:MGI:106679]
ENSMUSG00000059901	169.887	-0.724376	0.207597	-3.48934	0.000484221	0.0101286	Adamts14|a disintegrin-like and metallopeptidase (reprolysin type) with thrombospondin type 1 motif, 14 [Source:MGI Symbol;Acc:MGI:2179942]
ENSMUSG00000050107	181.851	-0.723762	0.18695	-3.87143	0.000108199	0.00308949	Haspin|histone H3 associated protein kinase [Source:MGI Symbol;Acc:MGI:1194498]
ENSMUSG00000024791	279.15	-0.723372	0.226546	-3.19305	0.00140779	0.0222579	Cdca5|cell division cycle associated 5 [Source:MGI Symbol;Acc:MGI:1915099]
ENSMUSG00000026355	2205.22	-0.72205	0.17594	-4.10396	4.06134e-05	0.00142942	Mcm6|minichromosome maintenance complex component 6 [Source:MGI Symbol;Acc:MGI:1298227]
ENSMUSG00000030144	867.67	-0.721222	0.23407	-3.08122	0.00206155	0.0294325	Clec4d|C-type lectin domain family 4, member d [Source:MGI Symbol;Acc:MGI:1298389]
ENSMUSG00000025723	212.308	-0.720702	0.246714	-2.9212	0.00348683	0.0428639	Nmb|neuromedin B [Source:MGI Symbol;Acc:MGI:1915289]
ENSMUSG00000040957	543.758	-0.720291	0.107121	-6.72412	1.76662e-11	2.94862e-09	Cables1|CDK5 and Abl enzyme substrate 1 [Source:MGI Symbol;Acc:MGI:1927065]
ENSMUSG00000028825	29.9722	-0.719248	0.24568	-2.92758	0.00341616	0.0423165	Rhd|Rh blood group, D antigen [Source:MGI Symbol;Acc:MGI:1202882]
ENSMUSG00000075502	47.3985	-0.71873	0.209206	-3.43552	0.000591414	0.0117125	Kbtbd6|kelch repeat and BTB (POZ) domain containing 6 [Source:MGI Symbol;Acc:MGI:3643058]
ENSMUSG00000036109	10.0145	-0.718342	0.247328	-2.90441	0.00367947	0.0441919	Mbnl3|muscleblind like splicing factor 3 [Source:MGI Symbol;Acc:MGI:2444912]
ENSMUSG00000037628	200.857	-0.718325	0.218588	-3.28621	0.00101547	0.0176969	Cdkn3|cyclin-dependent kinase inhibitor 3 [Source:MGI Symbol;Acc:MGI:1919641]
ENSMUSG00000027470	39.0619	-0.717966	0.246598	-2.91148	0.00359723	0.0436576	Mylk2|myosin, light polypeptide kinase 2, skeletal muscle [Source:MGI Symbol;Acc:MGI:2139434]
ENSMUSG00000030592	102.846	-0.716769	0.17683	-4.05343	5.04712e-05	0.00166762	Ryr1|ryanodine receptor 1, skeletal muscle [Source:MGI Symbol;Acc:MGI:99659]
ENSMUSG00000062510	267.103	-0.716501	0.201561	-3.55476	0.000378329	0.00837914	Nsl1|NSL1, MIS12 kinetochore complex component [Source:MGI Symbol;Acc:MGI:2685830]
ENSMUSG00000047592	207	-0.716226	0.23908	-2.99575	0.00273768	0.0359182	Nxpe5|neurexophilin and PC-esterase domain family, member 5 [Source:MGI Symbol;Acc:MGI:3584036]
ENSMUSG00000006649	6.91356	-0.716147	0.23125	-3.09685	0.00195591	0.0284768	Nphs1|nephrosis 1, nephrin [Source:MGI Symbol;Acc:MGI:1859637]
ENSMUSG00000032387	287.922	-0.716038	0.176344	-4.06047	4.89734e-05	0.00162475	Rbpms2|RNA binding protein with multiple splicing 2 [Source:MGI Symbol;Acc:MGI:1919223]
ENSMUSG00000030281	387.804	-0.716036	0.137792	-5.19652	2.03058e-07	1.57297e-05	Il17rc|interleukin 17 receptor C [Source:MGI Symbol;Acc:MGI:2159336]
ENSMUSG00000038670	49.4549	-0.715351	0.246202	-2.90554	0.00366617	0.0440976	Mybpc2|myosin binding protein C, fast-type [Source:MGI Symbol;Acc:MGI:1336170]
ENSMUSG00000028068	913.672	-0.71469	0.162938	-4.38626	1.15318e-05	0.000525917	Iqgap3|IQ motif containing GTPase activating protein 3 [Source:MGI Symbol;Acc:MGI:3028642]
ENSMUSG00000007080	561.205	-0.714101	0.161867	-4.41164	1.0259e-05	0.000481431	Pole|polymerase (DNA directed), epsilon [Source:MGI Symbol;Acc:MGI:1196391]
ENSMUSG00000023505	1050	-0.713949	0.211768	-3.37138	0.000747938	0.014064	Cdca3|cell division cycle associated 3 [Source:MGI Symbol;Acc:MGI:1315198]
ENSMUSG00000028175	119.195	-0.71373	0.219297	-3.25463	0.0011354	0.0189701	Depdc1a|DEP domain containing 1a [Source:MGI Symbol;Acc:MGI:1923381]
ENSMUSG00000011008	81.8063	-0.711473	0.230766	-3.08309	0.00204863	0.0293515	Mcoln2|mucolipin 2 [Source:MGI Symbol;Acc:MGI:1915529]
ENSMUSG00000042489	538.933	-0.711456	0.191563	-3.71396	0.000204042	0.00517781	Clspn|claspin [Source:MGI Symbol;Acc:MGI:2445153]
ENSMUSG00000078776	46.5481	-0.711383	0.246844	-2.88191	0.00395273	0.046474	9530053A07Rik|RIKEN cDNA 9530053A07 gene [Source:MGI Symbol;Acc:MGI:2442118]
ENSMUSG00000019987	5174.89	-0.710949	0.245	-2.90184	0.00370982	0.0443917	Arg1|arginase, liver [Source:MGI Symbol;Acc:MGI:88070]
ENSMUSG00000030978	2697.84	-0.710856	0.152136	-4.67251	2.9754e-06	0.000170218	Rrm1|ribonucleotide reductase M1 [Source:MGI Symbol;Acc:MGI:98180]
ENSMUSG00000059588	886.817	-0.71028	0.113444	-6.26106	3.82366e-10	4.79884e-08	Calcrl|calcitonin receptor-like [Source:MGI Symbol;Acc:MGI:1926944]
ENSMUSG00000006369	1325.82	-0.710071	0.247367	-2.87052	0.00409799	0.0474582	Fbln1|fibulin 1 [Source:MGI Symbol;Acc:MGI:95487]
ENSMUSG00000028364	6199.44	-0.70966	0.192335	-3.68971	0.00022451	0.00559203	Tnc|tenascin C [Source:MGI Symbol;Acc:MGI:101922]
ENSMUSG00000028378	640.081	-0.709596	0.192853	-3.67947	0.00023372	0.00573322	Ptgr1|prostaglandin reductase 1 [Source:MGI Symbol;Acc:MGI:1914353]
ENSMUSG00000023000	146.912	-0.709008	0.247787	-2.86136	0.00421822	0.0481954	Dhh|desert hedgehog [Source:MGI Symbol;Acc:MGI:94891]
ENSMUSG00000027379	524.689	-0.70899	0.189886	-3.73377	0.000188633	0.00488636	Bub1|BUB1, mitotic checkpoint serine/threonine kinase [Source:MGI Symbol;Acc:MGI:1100510]
ENSMUSG00000018927	2156.97	-0.708106	0.215585	-3.28458	0.00102134	0.017761	Ccl6|chemokine (C-C motif) ligand 6 [Source:MGI Symbol;Acc:MGI:98263]
ENSMUSG00000019779	62.312	-0.707544	0.246574	-2.8695	0.00411116	0.0475427	Frk|fyn-related kinase [Source:MGI Symbol;Acc:MGI:103265]
ENSMUSG00000048450	102.541	-0.707284	0.155741	-4.54142	5.5877e-06	0.000294674	Msx1|msh homeobox 1 [Source:MGI Symbol;Acc:MGI:97168]
ENSMUSG00000027115	217.735	-0.706798	0.168106	-4.20449	2.61671e-05	0.00099928	Kif18a|kinesin family member 18A [Source:MGI Symbol;Acc:MGI:2446977]
ENSMUSG00000074896	731.017	-0.706762	0.23461	-3.0125	0.00259106	0.0343564	Ifit3|interferon-induced protein with tetratricopeptide repeats 3 [Source:MGI Symbol;Acc:MGI:1101055]
ENSMUSG00000023903	129.356	-0.706647	0.234901	-3.00828	0.00262729	0.0347515	Mmp25|matrix metallopeptidase 25 [Source:MGI Symbol;Acc:MGI:2443938]
ENSMUSG00000048636	210.054	-0.705999	0.193526	-3.64809	0.0002642	0.00635572	A730049H05Rik|RIKEN cDNA A730049H05 gene [Source:MGI Symbol;Acc:MGI:1921766]
ENSMUSG00000075304	12.5569	-0.705234	0.247247	-2.85234	0.0043398	0.0490189	Sp5|trans-acting transcription factor 5 [Source:MGI Symbol;Acc:MGI:1927715]
ENSMUSG00000021678	27.7869	-0.704747	0.241205	-2.92178	0.00348037	0.042817	F2rl1|coagulation factor II (thrombin) receptor-like 1 [Source:MGI Symbol;Acc:MGI:101910]
ENSMUSG00000032419	70.6407	-0.704248	0.228336	-3.08426	0.00204058	0.0293123	Tbx18|T-box18 [Source:MGI Symbol;Acc:MGI:1923615]
ENSMUSG00000021569	246.8	-0.70202	0.218301	-3.21583	0.00130068	0.020995	Trip13|thyroid hormone receptor interactor 13 [Source:MGI Symbol;Acc:MGI:1916966]
ENSMUSG00000053101	33.1682	-0.70199	0.243253	-2.88584	0.00390366	0.046098	Gpr141|G protein-coupled receptor 141 [Source:MGI Symbol;Acc:MGI:2672983]
ENSMUSG00000032038	1657.94	-0.701835	0.10787	-6.5063	7.70234e-11	1.1134e-08	St3gal4|ST3 beta-galactoside alpha-2,3-sialyltransferase 4 [Source:MGI Symbol;Acc:MGI:1316743]
ENSMUSG00000035357	368.819	-0.7015	0.15366	-4.56527	4.98844e-06	0.000271929	Pdzrn3|PDZ domain containing RING finger 3 [Source:MGI Symbol;Acc:MGI:1933157]
ENSMUSG00000021176	92.4159	-0.70068	0.214034	-3.27369	0.00106153	0.0181516	Efcab11|EF-hand calcium binding domain 11 [Source:MGI Symbol;Acc:MGI:1926017]
ENSMUSG00000048922	401.596	-0.700048	0.202092	-3.46401	0.000532184	0.0108651	Cdca2|cell division cycle associated 2 [Source:MGI Symbol;Acc:MGI:1919787]
ENSMUSG00000036832	138.171	-0.699573	0.242567	-2.88404	0.00392604	0.046261	Lpar3|lysophosphatidic acid receptor 3 [Source:MGI Symbol;Acc:MGI:1929469]
ENSMUSG00000025888	404.526	-0.698804	0.137684	-5.07542	3.86647e-07	2.84537e-05	Casp1|caspase 1 [Source:MGI Symbol;Acc:MGI:96544]
ENSMUSG00000017723	14.0444	-0.698655	0.240978	-2.89925	0.00374056	0.0446935	Wfdc2|WAP four-disulfide core domain 2 [Source:MGI Symbol;Acc:MGI:1914951]
ENSMUSG00000029414	445.822	-0.698315	0.139929	-4.9905	6.02246e-07	4.16682e-05	Kntc1|kinetochore associated 1 [Source:MGI Symbol;Acc:MGI:2673709]
ENSMUSG00000024538	747.277	-0.698073	0.212998	-3.27736	0.00104781	0.0180444	Ppic|peptidylprolyl isomerase C [Source:MGI Symbol;Acc:MGI:97751]
ENSMUSG00000021403	30.9476	-0.697512	0.243337	-2.86645	0.00415104	0.0477989	Serpinb9b|serine (or cysteine) peptidase inhibitor, clade B, member 9b [Source:MGI Symbol;Acc:MGI:894668]
ENSMUSG00000097487	100.89	-0.697328	0.198601	-3.51121	0.000446072	0.0095025	Ptges3l|prostaglandin E synthase 3 like [Source:MGI Symbol;Acc:MGI:1916146]
ENSMUSG00000026196	254.609	-0.696481	0.187161	-3.72129	0.000198211	0.00509371	Bard1|BRCA1 associated RING domain 1 [Source:MGI Symbol;Acc:MGI:1328361]
ENSMUSG00000032035	1518.03	-0.695513	0.182377	-3.81359	0.000136964	0.00377116	Ets1|E26 avian leukemia oncogene 1, 5' domain [Source:MGI Symbol;Acc:MGI:95455]
ENSMUSG00000029322	95.5901	-0.695478	0.24456	-2.84379	0.004458	0.0498446	Plac8|placenta-specific 8 [Source:MGI Symbol;Acc:MGI:2445289]
ENSMUSG00000037370	1472.47	-0.695334	0.143423	-4.84813	1.24633e-06	7.94412e-05	Enpp1|ectonucleotide pyrophosphatase/phosphodiesterase 1 [Source:MGI Symbol;Acc:MGI:97370]
ENSMUSG00000078815	23.7021	-0.693674	0.243144	-2.85294	0.00433167	0.0490075	Cacng6|calcium channel, voltage-dependent, gamma subunit 6 [Source:MGI Symbol;Acc:MGI:1859168]
ENSMUSG00000037466	419.518	-0.693403	0.20405	-3.3982	0.000678316	0.0129657	Tedc1|tubulin epsilon and delta complex 1 [Source:MGI Symbol;Acc:MGI:2144738]
ENSMUSG00000037962	372.271	-0.692005	0.169322	-4.08692	4.37135e-05	0.00151546	Rflna|refilin A [Source:MGI Symbol;Acc:MGI:1920371]
ENSMUSG00000019122	1540.66	-0.689957	0.226033	-3.05246	0.00226974	0.0313274	Ccl9|chemokine (C-C motif) ligand 9 [Source:MGI Symbol;Acc:MGI:104533]
ENSMUSG00000004891	10107.1	-0.68773	0.200031	-3.43811	0.000585792	0.0116511	Nes|nestin [Source:MGI Symbol;Acc:MGI:101784]
ENSMUSG00000001131	4114.04	-0.686774	0.191991	-3.57712	0.0003474	0.00783344	Timp1|tissue inhibitor of metalloproteinase 1 [Source:MGI Symbol;Acc:MGI:98752]
ENSMUSG00000027078	662.235	-0.686588	0.173406	-3.95942	7.51305e-05	0.00230372	Ube2l6|ubiquitin-conjugating enzyme E2L 6 [Source:MGI Symbol;Acc:MGI:1914500]
ENSMUSG00000047562	17.6781	-0.686543	0.237588	-2.88963	0.00385691	0.0457126	Mmp10|matrix metallopeptidase 10 [Source:MGI Symbol;Acc:MGI:97007]
ENSMUSG00000046008	21.3032	-0.685751	0.240013	-2.85714	0.00427483	0.0485681	Pnlip|pancreatic lipase [Source:MGI Symbol;Acc:MGI:97722]
ENSMUSG00000045377	184.449	-0.685056	0.220862	-3.10173	0.00192393	0.0281423	Tmem88|transmembrane protein 88 [Source:MGI Symbol;Acc:MGI:1914270]
ENSMUSG00000038903	43.8309	-0.684921	0.218551	-3.13392	0.00172491	0.0258477	Ccdc68|coiled-coil domain containing 68 [Source:MGI Symbol;Acc:MGI:3612676]
ENSMUSG00000024990	114.876	-0.68418	0.237553	-2.88011	0.00397532	0.0466126	Rbp4|retinol binding protein 4, plasma [Source:MGI Symbol;Acc:MGI:97879]
ENSMUSG00000029189	2956.58	-0.683902	0.120635	-5.66918	1.43483e-08	1.47025e-06	Sel1l3|sel-1 suppressor of lin-12-like 3 (C. elegans) [Source:MGI Symbol;Acc:MGI:1916941]
ENSMUSG00000026407	25.4977	-0.683637	0.237417	-2.87947	0.00398339	0.0466313	Cacna1s|calcium channel, voltage-dependent, L type, alpha 1S subunit [Source:MGI Symbol;Acc:MGI:88294]
ENSMUSG00000007946	41.1234	-0.683591	0.226879	-3.01302	0.0025866	0.0343279	Phox2a|paired-like homeobox 2a [Source:MGI Symbol;Acc:MGI:106633]
ENSMUSG00000040204	957.836	-0.682632	0.214964	-3.17556	0.0014955	0.0233707	Pclaf|PCNA clamp associated factor [Source:MGI Symbol;Acc:MGI:1915276]
ENSMUSG00000046470	888.096	-0.681886	0.231556	-2.9448	0.00323163	0.0404641	Sox18|SRY (sex determining region Y)-box 18 [Source:MGI Symbol;Acc:MGI:103559]
ENSMUSG00000078452	101.631	-0.681701	0.213048	-3.19976	0.00137544	0.0218923	Raet1d|retinoic acid early transcript delta [Source:MGI Symbol;Acc:MGI:1861032]
ENSMUSG00000032744	306.251	-0.680568	0.120087	-5.6673	1.45065e-08	1.47711e-06	Heyl|hairy/enhancer-of-split related with YRPW motif-like [Source:MGI Symbol;Acc:MGI:1860511]
ENSMUSG00000033149	917.09	-0.679265	0.224375	-3.02737	0.00246694	0.0331726	Phldb2|pleckstrin homology like domain, family B, member 2 [Source:MGI Symbol;Acc:MGI:2444981]
ENSMUSG00000037465	912.942	-0.677108	0.163459	-4.14237	3.43735e-05	0.00125058	Klf10|Kruppel-like factor 10 [Source:MGI Symbol;Acc:MGI:1101353]
ENSMUSG00000020897	597.289	-0.676214	0.190091	-3.55732	0.000374651	0.00830904	Aurkb|aurora kinase B [Source:MGI Symbol;Acc:MGI:107168]
ENSMUSG00000027306	829.016	-0.675896	0.20332	-3.3243	0.00088642	0.0159635	Nusap1|nucleolar and spindle associated protein 1 [Source:MGI Symbol;Acc:MGI:2675669]
ENSMUSG00000048442	97.3749	-0.675662	0.220586	-3.06303	0.00219109	0.0307131	Smim5|small integral membrane protein 5 [Source:MGI Symbol;Acc:MGI:1913778]
ENSMUSG00000027496	546.041	-0.675062	0.215051	-3.13907	0.00169482	0.0255889	Aurka|aurora kinase A [Source:MGI Symbol;Acc:MGI:894678]
ENSMUSG00000026712	613.049	-0.674784	0.180698	-3.73432	0.000188223	0.00488636	Mrc1|mannose receptor, C type 1 [Source:MGI Symbol;Acc:MGI:97142]
ENSMUSG00000067006	71.6769	-0.674254	0.218949	-3.0795	0.00207345	0.0294984	Serpinb5|serine (or cysteine) peptidase inhibitor, clade B, member 5 [Source:MGI Symbol;Acc:MGI:109579]
ENSMUSG00000062248	423.689	-0.674187	0.210894	-3.1968	0.0013896	0.0220349	Cks2|CDC28 protein kinase regulatory subunit 2 [Source:MGI Symbol;Acc:MGI:1913447]
ENSMUSG00000020439	1026.92	-0.672852	0.114083	-5.8979	3.68157e-09	4.13921e-07	Smtn|smoothelin [Source:MGI Symbol;Acc:MGI:1354727]
ENSMUSG00000022382	1309.77	-0.672736	0.16069	-4.18655	2.83232e-05	0.00107276	Wnt7b|wingless-type MMTV integration site family, member 7B [Source:MGI Symbol;Acc:MGI:98962]
ENSMUSG00000023940	229.298	-0.671662	0.218401	-3.07536	0.00210247	0.0298327	Sgo1|shugoshin 1 [Source:MGI Symbol;Acc:MGI:1919665]
ENSMUSG00000041859	1590.27	-0.671176	0.18432	-3.64137	0.000271192	0.00645938	Mcm3|minichromosome maintenance complex component 3 [Source:MGI Symbol;Acc:MGI:101845]
ENSMUSG00000072980	114.568	-0.669287	0.200167	-3.34364	0.000826859	0.0151606	Oip5|Opa interacting protein 5 [Source:MGI Symbol;Acc:MGI:1917895]
ENSMUSG00000044201	146.589	-0.669161	0.220115	-3.04005	0.00236536	0.032235	Cdc25c|cell division cycle 25C [Source:MGI Symbol;Acc:MGI:88350]
ENSMUSG00000063600	106.494	-0.667534	0.189178	-3.5286	0.00041776	0.00899407	Egfem1|EGF-like and EMI domain containing 1 [Source:MGI Symbol;Acc:MGI:1922990]
ENSMUSG00000031146	857.701	-0.665457	0.184842	-3.60013	0.000318053	0.00732472	Plp2|proteolipid protein 2 [Source:MGI Symbol;Acc:MGI:1298382]
ENSMUSG00000001870	867.953	-0.66517	0.117556	-5.65833	1.52853e-08	1.53708e-06	Ltbp1|latent transforming growth factor beta binding protein 1 [Source:MGI Symbol;Acc:MGI:109151]
ENSMUSG00000005470	422.822	-0.6649	0.200457	-3.31693	0.00091013	0.0162998	Asf1b|anti-silencing function 1B histone chaperone [Source:MGI Symbol;Acc:MGI:1914179]
ENSMUSG00000001473	3668.6	-0.664218	0.197148	-3.36913	0.000754049	0.0141314	Tubb6|tubulin, beta 6 class V [Source:MGI Symbol;Acc:MGI:1915201]
ENSMUSG00000056758	281.233	-0.663221	0.206171	-3.21685	0.00129607	0.0209415	Hmga2|high mobility group AT-hook 2 [Source:MGI Symbol;Acc:MGI:101761]
ENSMUSG00000034881	64.9855	-0.663218	0.186372	-3.55858	0.00037287	0.00828089	Tbxa2r|thromboxane A2 receptor [Source:MGI Symbol;Acc:MGI:98496]
ENSMUSG00000051043	129.014	-0.662722	0.230826	-2.87109	0.00409064	0.0474295	Gprc5c|G protein-coupled receptor, family C, group 5, member C [Source:MGI Symbol;Acc:MGI:1917605]
ENSMUSG00000028073	762.825	-0.6602	0.15449	-4.27342	1.92499e-05	0.000793017	Pear1|platelet endothelial aggregation receptor 1 [Source:MGI Symbol;Acc:MGI:1920432]
ENSMUSG00000041577	2131.89	-0.660171	0.215489	-3.0636	0.0021869	0.0307131	Prelp|proline arginine-rich end leucine-rich repeat [Source:MGI Symbol;Acc:MGI:2151110]
ENSMUSG00000017146	482.87	-0.660042	0.166929	-3.95402	7.68494e-05	0.00233871	Brca1|breast cancer 1, early onset [Source:MGI Symbol;Acc:MGI:104537]
ENSMUSG00000025489	5.17105	-0.657948	0.228436	-2.88023	0.00397383	0.0466126	Ifitm5|interferon induced transmembrane protein 5 [Source:MGI Symbol;Acc:MGI:1934923]
ENSMUSG00000028212	314.834	-0.657248	0.161695	-4.06475	4.80849e-05	0.00160514	Ccne2|cyclin E2 [Source:MGI Symbol;Acc:MGI:1329034]
ENSMUSG00000024056	362.285	-0.656764	0.209135	-3.14039	0.00168725	0.0255294	Ndc80|NDC80 kinetochore complex component [Source:MGI Symbol;Acc:MGI:1914302]
ENSMUSG00000001240	1169.68	-0.656157	0.165161	-3.97284	7.10202e-05	0.00220272	Ramp2|receptor (calcitonin) activity modifying protein 2 [Source:MGI Symbol;Acc:MGI:1859650]
ENSMUSG00000068299	356.073	-0.652919	0.18685	-3.49436	0.000475208	0.0100047	Nat8f4|N-acetyltransferase 8 (GCN5-related) family member 4 [Source:MGI Symbol;Acc:MGI:1922791]
ENSMUSG00000057604	310.989	-0.652794	0.194825	-3.35066	0.000806187	0.0148167	Lmcd1|LIM and cysteine-rich domains 1 [Source:MGI Symbol;Acc:MGI:1353635]
ENSMUSG00000026586	1134.57	-0.652547	0.187183	-3.48615	0.000490033	0.010237	Prrx1|paired related homeobox 1 [Source:MGI Symbol;Acc:MGI:97712]
ENSMUSG00000020493	564.168	-0.652428	0.184494	-3.53632	0.000405746	0.00879387	Prr11|proline rich 11 [Source:MGI Symbol;Acc:MGI:2444496]
ENSMUSG00000040658	284.872	-0.65232	0.199063	-3.27695	0.00104934	0.0180444	Dnph1|2'-deoxynucleoside 5'-phosphate N-hydrolase 1 [Source:MGI Symbol;Acc:MGI:3039376]
ENSMUSG00000038239	47.7332	-0.652111	0.226467	-2.8795	0.00398312	0.0466313	Hrc|histidine rich calcium binding protein [Source:MGI Symbol;Acc:MGI:96226]
ENSMUSG00000027330	818.364	-0.651715	0.14317	-4.55205	5.31262e-06	0.000284806	Cdc25b|cell division cycle 25B [Source:MGI Symbol;Acc:MGI:99701]
ENSMUSG00000005611	374.844	-0.650769	0.141939	-4.58485	4.54315e-06	0.000250182	Mrvi1|MRV integration site 1 [Source:MGI Symbol;Acc:MGI:1338023]
ENSMUSG00000025902	326.953	-0.649899	0.192132	-3.38256	0.000718137	0.0135684	Sox17|SRY (sex determining region Y)-box 17 [Source:MGI Symbol;Acc:MGI:107543]
ENSMUSG00000028873	740.568	-0.649077	0.216514	-2.99785	0.00271888	0.0357295	Cdca8|cell division cycle associated 8 [Source:MGI Symbol;Acc:MGI:1196274]
ENSMUSG00000059060	76.8438	-0.647314	0.204339	-3.16785	0.0015357	0.0237996	Rad51b|RAD51 paralog B [Source:MGI Symbol;Acc:MGI:1099436]
ENSMUSG00000002900	1113.11	-0.647285	0.170367	-3.79936	0.000145068	0.00396062	Lamb1|laminin B1 [Source:MGI Symbol;Acc:MGI:96743]
ENSMUSG00000045328	862.868	-0.64532	0.188388	-3.42548	0.000613704	0.0120435	Cenpe|centromere protein E [Source:MGI Symbol;Acc:MGI:1098230]
ENSMUSG00000028702	365.011	-0.644601	0.194564	-3.31306	0.000922803	0.0164721	Rad54l|RAD54 like (S. cerevisiae) [Source:MGI Symbol;Acc:MGI:894697]
ENSMUSG00000036880	1124.41	-0.644287	0.0661609	-9.73818	2.07235e-22	9.06793e-20	Acaa2|acetyl-Coenzyme A acyltransferase 2 (mitochondrial 3-oxoacyl-Coenzyme A thiolase) [Source:MGI Symbol;Acc:MGI:1098623]
ENSMUSG00000072082	631.826	-0.643677	0.182503	-3.52694	0.000420386	0.00903858	Ccnf|cyclin F [Source:MGI Symbol;Acc:MGI:102551]
ENSMUSG00000031486	1530.33	-0.64314	0.13735	-4.68248	2.83421e-06	0.000163295	Adgra2|adhesion G protein-coupled receptor A2 [Source:MGI Symbol;Acc:MGI:1925810]
ENSMUSG00000034906	631.631	-0.643081	0.175534	-3.66357	0.000248726	0.00605545	Ncaph|non-SMC condensin I complex, subunit H [Source:MGI Symbol;Acc:MGI:2444777]
ENSMUSG00000030103	4242.7	-0.642799	0.0967125	-6.6465	3.0015e-11	4.62802e-09	Bhlhe40|basic helix-loop-helix family, member e40 [Source:MGI Symbol;Acc:MGI:1097714]
ENSMUSG00000026669	369.085	-0.642439	0.185508	-3.46313	0.000533938	0.0108735	Mcm10|minichromosome maintenance 10 replication initiation factor [Source:MGI Symbol;Acc:MGI:1917274]
ENSMUSG00000020974	120.584	-0.638528	0.210363	-3.03536	0.00240249	0.0325765	Pole2|polymerase (DNA directed), epsilon 2 (p59 subunit) [Source:MGI Symbol;Acc:MGI:1197514]
ENSMUSG00000024795	413.837	-0.63785	0.18447	-3.45774	0.000544731	0.0110378	Kif20b|kinesin family member 20B [Source:MGI Symbol;Acc:MGI:2444576]
ENSMUSG00000060703	763.507	-0.63741	0.101355	-6.28888	3.19772e-10	4.14169e-08	Cd302|CD302 antigen [Source:MGI Symbol;Acc:MGI:1913455]
ENSMUSG00000020186	617.061	-0.63437	0.175385	-3.61702	0.000298015	0.00695982	Csrp2|cysteine and glycine-rich protein 2 [Source:MGI Symbol;Acc:MGI:1202907]
ENSMUSG00000000037	65.9381	-0.633969	0.194507	-3.25937	0.00111662	0.0188243	Scml2|Scm polycomb group protein like 2 [Source:MGI Symbol;Acc:MGI:1340042]
ENSMUSG00000033031	582.459	-0.6329	0.17824	-3.55083	0.000384021	0.00844069	C330027C09Rik|RIKEN cDNA C330027C09 gene [Source:MGI Symbol;Acc:MGI:2146335]
ENSMUSG00000027326	379.132	-0.631806	0.192839	-3.27635	0.00105159	0.0180544	Knl1|kinetochore scaffold 1 [Source:MGI Symbol;Acc:MGI:1923714]
ENSMUSG00000022844	349.814	-0.631396	0.171596	-3.67954	0.000233653	0.00573322	Pdia5|protein disulfide isomerase associated 5 [Source:MGI Symbol;Acc:MGI:1919849]
ENSMUSG00000055612	279.003	-0.631123	0.216634	-2.91331	0.00357617	0.0435324	Cdca7|cell division cycle associated 7 [Source:MGI Symbol;Acc:MGI:1914203]
ENSMUSG00000039396	232.23	-0.630099	0.215904	-2.91842	0.0035181	0.0430522	Neil3|nei like 3 (E. coli) [Source:MGI Symbol;Acc:MGI:2384588]
ENSMUSG00000070436	5777.97	-0.626982	0.213778	-2.93286	0.00335852	0.0418264	Serpinh1|serine (or cysteine) peptidase inhibitor, clade H, member 1 [Source:MGI Symbol;Acc:MGI:88283]
ENSMUSG00000027641	645.737	-0.626907	0.159845	-3.92197	8.78278e-05	0.0026226	Rbl1|RB transcriptional corepressor like 1 [Source:MGI Symbol;Acc:MGI:103300]
ENSMUSG00000038086	60.9327	-0.626488	0.220436	-2.84204	0.00448254	0.0499809	Hspb2|heat shock protein 2 [Source:MGI Symbol;Acc:MGI:1916503]
ENSMUSG00000044674	988.055	-0.625249	0.143075	-4.37008	1.24203e-05	0.000558569	Fzd1|frizzled class receptor 1 [Source:MGI Symbol;Acc:MGI:1196625]
ENSMUSG00000051235	221.002	-0.624084	0.162319	-3.84479	0.000120653	0.00339214	Gen1|GEN1, Holliday junction 5' flap endonuclease [Source:MGI Symbol;Acc:MGI:2443149]
ENSMUSG00000006235	50.7893	-0.62383	0.198872	-3.13685	0.00170774	0.0256975	Epor|erythropoietin receptor [Source:MGI Symbol;Acc:MGI:95408]
ENSMUSG00000032494	282.276	-0.623278	0.169007	-3.68789	0.000226122	0.00560631	Tdgf1|teratocarcinoma-derived growth factor 1 [Source:MGI Symbol;Acc:MGI:98658]
ENSMUSG00000034023	292.637	-0.621992	0.191706	-3.24451	0.00117652	0.0194963	Fancd2|Fanconi anemia, complementation group D2 [Source:MGI Symbol;Acc:MGI:2448480]
ENSMUSG00000040181	331.305	-0.621447	0.216687	-2.86794	0.00413151	0.0476758	Fmo1|flavin containing monooxygenase 1 [Source:MGI Symbol;Acc:MGI:1310002]
ENSMUSG00000025813	621.811	-0.620638	0.209093	-2.96824	0.00299508	0.0382416	Homer2|homer scaffolding protein 2 [Source:MGI Symbol;Acc:MGI:1347354]
ENSMUSG00000029163	1335	-0.619819	0.212406	-2.91809	0.00352187	0.0430658	Emilin1|elastin microfibril interfacer 1 [Source:MGI Symbol;Acc:MGI:1926189]
ENSMUSG00000028678	541.985	-0.619308	0.203026	-3.05039	0.00228547	0.0314481	Kif2c|kinesin family member 2C [Source:MGI Symbol;Acc:MGI:1921054]
ENSMUSG00000031216	1183.81	-0.617813	0.0794249	-7.77859	7.33384e-15	1.79901e-12	Stard8|START domain containing 8 [Source:MGI Symbol;Acc:MGI:2448556]
ENSMUSG00000031712	87.0856	-0.617194	0.198163	-3.11458	0.00184207	0.0273356	Il15|interleukin 15 [Source:MGI Symbol;Acc:MGI:103014]
ENSMUSG00000034457	295.352	-0.616414	0.166994	-3.69123	0.00022317	0.00557562	Eda2r|ectodysplasin A2 receptor [Source:MGI Symbol;Acc:MGI:2442860]
ENSMUSG00000036256	4949.71	-0.616192	0.194524	-3.16769	0.00153655	0.0237996	Igfbp7|insulin-like growth factor binding protein 7 [Source:MGI Symbol;Acc:MGI:1352480]
ENSMUSG00000025574	805.827	-0.616111	0.208998	-2.94793	0.00319913	0.0401193	Tk1|thymidine kinase 1 [Source:MGI Symbol;Acc:MGI:98763]
ENSMUSG00000041219	1177.08	-0.615599	0.199019	-3.09317	0.00198029	0.0286772	Arhgap11a|Rho GTPase activating protein 11A [Source:MGI Symbol;Acc:MGI:2444300]
ENSMUSG00000042745	1240.67	-0.613853	0.215713	-2.8457	0.00443144	0.049685	Id1|inhibitor of DNA binding 1 [Source:MGI Symbol;Acc:MGI:96396]
ENSMUSG00000046223	787.677	-0.613124	0.205467	-2.98405	0.00284462	0.0367553	Plaur|plasminogen activator, urokinase receptor [Source:MGI Symbol;Acc:MGI:97612]
ENSMUSG00000090394	215.694	-0.611576	0.174717	-3.50037	0.000464611	0.00981991	4930523C07Rik|RIKEN cDNA 4930523C07 gene [Source:MGI Symbol;Acc:MGI:1914897]
ENSMUSG00000049037	81.1429	-0.611276	0.21447	-2.85017	0.00436962	0.0491993	Clec4a1|C-type lectin domain family 4, member a1 [Source:MGI Symbol;Acc:MGI:3036291]
ENSMUSG00000047534	323.024	-0.610706	0.204025	-2.99329	0.00275983	0.0360336	Mis18bp1|MIS18 binding protein 1 [Source:MGI Symbol;Acc:MGI:2145099]
ENSMUSG00000015880	489.661	-0.61053	0.202422	-3.01612	0.00256032	0.0341446	Ncapg|non-SMC condensin I complex, subunit G [Source:MGI Symbol;Acc:MGI:1930197]
ENSMUSG00000091243	128.14	-0.610404	0.18996	-3.21334	0.00131203	0.0211223	Vgll3|vestigial like family member 3 [Source:MGI Symbol;Acc:MGI:1920819]
ENSMUSG00000000093	206.756	-0.608767	0.20524	-2.96612	0.00301582	0.038476	Tbx2|T-box 2 [Source:MGI Symbol;Acc:MGI:98494]
ENSMUSG00000022686	159.941	-0.608434	0.209665	-2.90193	0.00370869	0.0443917	B3gnt5|UDP-GlcNAc:betaGal beta-1,3-N-acetylglucosaminyltransferase 5 [Source:MGI Symbol;Acc:MGI:2137302]
ENSMUSG00000006344	382.393	-0.607736	0.145942	-4.16422	3.12418e-05	0.00115218	Ggt5|gamma-glutamyltransferase 5 [Source:MGI Symbol;Acc:MGI:1346063]
ENSMUSG00000044921	190.779	-0.607735	0.12079	-5.03135	4.87048e-07	3.48731e-05	Rassf9|Ras association (RalGDS/AF-6) domain family (N-terminal) member 9 [Source:MGI Symbol;Acc:MGI:2384307]
ENSMUSG00000000555	2809.52	-0.607362	0.19608	-3.09752	0.0019515	0.0284382	Itga5|integrin alpha 5 (fibronectin receptor alpha) [Source:MGI Symbol;Acc:MGI:96604]
ENSMUSG00000047250	1602.88	-0.606697	0.113607	-5.34032	9.27828e-08	7.94791e-06	Ptgs1|prostaglandin-endoperoxide synthase 1 [Source:MGI Symbol;Acc:MGI:97797]
ENSMUSG00000032643	271.385	-0.604795	0.202183	-2.99133	0.00277767	0.0361499	Fhl3|four and a half LIM domains 3 [Source:MGI Symbol;Acc:MGI:1341092]
ENSMUSG00000036103	933.605	-0.604583	0.19135	-3.15957	0.00158003	0.0242701	Colec12|collectin sub-family member 12 [Source:MGI Symbol;Acc:MGI:2152907]
ENSMUSG00000039519	383.686	-0.604031	0.13214	-4.57116	4.85023e-06	0.000266187	Cyp7b1|cytochrome P450, family 7, subfamily b, polypeptide 1 [Source:MGI Symbol;Acc:MGI:104978]
ENSMUSG00000016494	3676.55	-0.602294	0.153871	-3.91428	9.06752e-05	0.00267889	Cd34|CD34 antigen [Source:MGI Symbol;Acc:MGI:88329]
ENSMUSG00000025001	483.329	-0.601737	0.177271	-3.39444	0.000687681	0.0130829	Hells|helicase, lymphoid specific [Source:MGI Symbol;Acc:MGI:106209]
ENSMUSG00000051378	470.471	-0.601252	0.202287	-2.97227	0.00295602	0.0378025	Kif18b|kinesin family member 18B [Source:MGI Symbol;Acc:MGI:2446979]
ENSMUSG00000001918	557.531	-0.600167	0.193297	-3.1049	0.00190345	0.0279392	Slc1a5|solute carrier family 1 (neutral amino acid transporter), member 5 [Source:MGI Symbol;Acc:MGI:105305]
ENSMUSG00000031465	338.913	-0.599984	0.180266	-3.32834	0.000873667	0.0157868	Angpt2|angiopoietin 2 [Source:MGI Symbol;Acc:MGI:1202890]
ENSMUSG00000000028	354.725	-0.597366	0.191907	-3.11278	0.00185331	0.0274521	Cdc45|cell division cycle 45 [Source:MGI Symbol;Acc:MGI:1338073]
ENSMUSG00000037922	38.2348	-0.596959	0.208904	-2.85758	0.00426891	0.0485681	Bank1|B cell scaffold protein with ankyrin repeats 1 [Source:MGI Symbol;Acc:MGI:2442120]
ENSMUSG00000038402	388.701	-0.595175	0.183489	-3.24365	0.00118009	0.0195355	Foxf2|forkhead box F2 [Source:MGI Symbol;Acc:MGI:1347479]
ENSMUSG00000041703	131.268	-0.594768	0.193644	-3.07145	0.00213025	0.0301212	Zic5|zinc finger protein of the cerebellum 5 [Source:MGI Symbol;Acc:MGI:1929518]
ENSMUSG00000025758	445.269	-0.593812	0.146907	-4.04209	5.29772e-05	0.00173273	Plk4|polo like kinase 4 [Source:MGI Symbol;Acc:MGI:101783]
ENSMUSG00000029761	3934.35	-0.592606	0.15633	-3.79073	0.000150203	0.0040797	Cald1|caldesmon 1 [Source:MGI Symbol;Acc:MGI:88250]
ENSMUSG00000028007	733.768	-0.589799	0.19781	-2.98164	0.00286713	0.0369577	Snx7|sorting nexin 7 [Source:MGI Symbol;Acc:MGI:1923811]
ENSMUSG00000030022	853.626	-0.589191	0.168542	-3.49581	0.000472617	0.00996311	Adamts9|a disintegrin-like and metallopeptidase (reprolysin type) with thrombospondin type 1 motif, 9 [Source:MGI Symbol;Acc:MGI:1916320]
ENSMUSG00000070643	753.884	-0.58919	0.131211	-4.4904	7.10907e-06	0.000355234	Sox13|SRY (sex determining region Y)-box 13 [Source:MGI Symbol;Acc:MGI:98361]
ENSMUSG00000041445	585.487	-0.588386	0.181313	-3.24514	0.00117393	0.0194963	Mmrn2|multimerin 2 [Source:MGI Symbol;Acc:MGI:2385618]
ENSMUSG00000021760	1107.83	-0.587606	0.194776	-3.01683	0.00255431	0.0341208	Gpx8|glutathione peroxidase 8 (putative) [Source:MGI Symbol;Acc:MGI:1916840]
ENSMUSG00000030346	338.18	-0.586833	0.191017	-3.07215	0.00212523	0.0300764	Rad51ap1|RAD51 associated protein 1 [Source:MGI Symbol;Acc:MGI:1098224]
ENSMUSG00000023972	649.345	-0.586184	0.127024	-4.61476	3.93552e-06	0.000218956	Ptk7|PTK7 protein tyrosine kinase 7 [Source:MGI Symbol;Acc:MGI:1918711]
ENSMUSG00000017344	2325.67	-0.585567	0.168846	-3.46805	0.000524245	0.0107301	Vtn|vitronectin [Source:MGI Symbol;Acc:MGI:98940]
ENSMUSG00000046318	137.735	-0.584741	0.192282	-3.04106	0.00235744	0.0321542	Ccbe1|collagen and calcium binding EGF domains 1 [Source:MGI Symbol;Acc:MGI:2445053]
ENSMUSG00000039116	1003.85	-0.584238	0.125714	-4.64736	3.36206e-06	0.000189658	Adgrg6|adhesion G protein-coupled receptor G6 [Source:MGI Symbol;Acc:MGI:1916151]
ENSMUSG00000002688	567.974	-0.584003	0.10751	-5.4321	5.5696e-08	5.06583e-06	Prkd1|protein kinase D1 [Source:MGI Symbol;Acc:MGI:99879]
ENSMUSG00000034349	1844.24	-0.583556	0.160392	-3.63831	0.000274435	0.00651481	Smc4|structural maintenance of chromosomes 4 [Source:MGI Symbol;Acc:MGI:1917349]
ENSMUSG00000030413	457.204	-0.583004	0.194538	-2.99687	0.00272769	0.0358162	Pglyrp1|peptidoglycan recognition protein 1 [Source:MGI Symbol;Acc:MGI:1345092]
ENSMUSG00000012443	1019.1	-0.58258	0.182847	-3.18615	0.00144179	0.0226794	Kif11|kinesin family member 11 [Source:MGI Symbol;Acc:MGI:1098231]
ENSMUSG00000018362	1353.23	-0.580511	0.158815	-3.65526	0.00025692	0.00621755	Kpna2|karyopherin (importin) alpha 2 [Source:MGI Symbol;Acc:MGI:103561]
ENSMUSG00000028597	526.499	-0.579898	0.18935	-3.06258	0.0021944	0.030733	Gpx7|glutathione peroxidase 7 [Source:MGI Symbol;Acc:MGI:1914555]
ENSMUSG00000037225	3849.82	-0.578311	0.135946	-4.25397	2.10011e-05	0.000845789	Fgf2|fibroblast growth factor 2 [Source:MGI Symbol;Acc:MGI:95516]
ENSMUSG00000038387	1191.01	-0.577709	0.15158	-3.81124	0.000138269	0.00379419	Rras|related RAS viral (r-ras) oncogene [Source:MGI Symbol;Acc:MGI:98179]
ENSMUSG00000035923	7.79123	-0.577312	0.198514	-2.90817	0.00363555	0.0439578	Myf6|myogenic factor 6 [Source:MGI Symbol;Acc:MGI:97253]
ENSMUSG00000024590	1512.13	-0.576745	0.173284	-3.32833	0.000873685	0.0157868	Lmnb1|lamin B1 [Source:MGI Symbol;Acc:MGI:96795]
ENSMUSG00000045751	316.608	-0.575337	0.189439	-3.03706	0.00238896	0.0325019	Mms22l|MMS22-like, DNA repair protein [Source:MGI Symbol;Acc:MGI:2684980]
ENSMUSG00000021806	1181.75	-0.574734	0.155261	-3.70174	0.000214128	0.00539149	Nid2|nidogen 2 [Source:MGI Symbol;Acc:MGI:1298229]
ENSMUSG00000043263	248.205	-0.572328	0.199955	-2.86228	0.00420608	0.0481683	Ifi209|interferon activated gene 209 [Source:MGI Symbol;Acc:MGI:2138243]
ENSMUSG00000006356	4150.95	-0.571726	0.150837	-3.79035	0.000150437	0.0040797	Crip2|cysteine rich protein 2 [Source:MGI Symbol;Acc:MGI:1915587]
ENSMUSG00000001555	1197.11	-0.570288	0.180643	-3.15699	0.00159408	0.0244165	Fkbp10|FK506 binding protein 10 [Source:MGI Symbol;Acc:MGI:104769]
ENSMUSG00000034317	1507.57	-0.566418	0.153581	-3.68808	0.000225957	0.00560631	Trim59|tripartite motif-containing 59 [Source:MGI Symbol;Acc:MGI:1914199]
ENSMUSG00000044966	50.2568	-0.565817	0.194801	-2.90458	0.00367743	0.0441919	Fbxo48|F-box protein 48 [Source:MGI Symbol;Acc:MGI:2442569]
ENSMUSG00000050315	746.696	-0.564864	0.135207	-4.17777	2.94377e-05	0.00110068	Synpo2|synaptopodin 2 [Source:MGI Symbol;Acc:MGI:2153070]
ENSMUSG00000031004	5459.47	-0.564224	0.167744	-3.36359	0.000769344	0.0143664	Mki67|antigen identified by monoclonal antibody Ki 67 [Source:MGI Symbol;Acc:MGI:106035]
ENSMUSG00000028312	1321.65	-0.563567	0.133279	-4.22848	2.35279e-05	0.000924555	Smc2|structural maintenance of chromosomes 2 [Source:MGI Symbol;Acc:MGI:106067]
ENSMUSG00000025608	4236.01	-0.562046	0.170596	-3.2946	0.000985604	0.0173639	Podxl|podocalyxin-like [Source:MGI Symbol;Acc:MGI:1351317]
ENSMUSG00000029910	780.757	-0.562022	0.173621	-3.23707	0.00120766	0.0198699	Mad2l1|MAD2 mitotic arrest deficient-like 1 [Source:MGI Symbol;Acc:MGI:1860374]
ENSMUSG00000031328	17897.8	-0.561893	0.136026	-4.13077	3.61557e-05	0.00129214	Flna|filamin, alpha [Source:MGI Symbol;Acc:MGI:95556]
ENSMUSG00000058624	920.805	-0.561056	0.189307	-2.96374	0.00303928	0.0387144	Gda|guanine deaminase [Source:MGI Symbol;Acc:MGI:95678]
ENSMUSG00000032369	322.07	-0.560892	0.19126	-2.93261	0.00336124	0.0418283	Plscr1|phospholipid scramblase 1 [Source:MGI Symbol;Acc:MGI:893575]
ENSMUSG00000030652	1171.9	-0.559808	0.114294	-4.89798	9.6827e-07	6.32108e-05	Coq7|demethyl-Q 7 [Source:MGI Symbol;Acc:MGI:107207]
ENSMUSG00000061353	3100.73	-0.559549	0.149535	-3.74192	0.000182622	0.00478944	Cxcl12|chemokine (C-X-C motif) ligand 12 [Source:MGI Symbol;Acc:MGI:103556]
ENSMUSG00000046280	534.445	-0.559246	0.194859	-2.87	0.00410469	0.0475017	She|src homology 2 domain-containing transforming protein E [Source:MGI Symbol;Acc:MGI:1099462]
ENSMUSG00000007872	3305.41	-0.558458	0.160714	-3.47485	0.000511135	0.0105418	Id3|inhibitor of DNA binding 3 [Source:MGI Symbol;Acc:MGI:96398]
ENSMUSG00000025981	1132.83	-0.558416	0.0886941	-6.29598	3.05472e-10	4.05376e-08	Coq10b|coenzyme Q10B [Source:MGI Symbol;Acc:MGI:1915126]
ENSMUSG00000019139	1575.95	-0.557242	0.176457	-3.15794	0.00158886	0.0243672	Isyna1|myo-inositol 1-phosphate synthase A1 [Source:MGI Symbol;Acc:MGI:1919030]
ENSMUSG00000062960	1435.22	-0.55683	0.183025	-3.04236	0.00234729	0.0320968	Kdr|kinase insert domain protein receptor [Source:MGI Symbol;Acc:MGI:96683]
ENSMUSG00000029730	1390.39	-0.556177	0.16984	-3.27471	0.00105769	0.0181399	Mcm7|minichromosome maintenance complex component 7 [Source:MGI Symbol;Acc:MGI:1298398]
ENSMUSG00000023015	2141.98	-0.556019	0.165035	-3.3691	0.000754142	0.0141314	Racgap1|Rac GTPase-activating protein 1 [Source:MGI Symbol;Acc:MGI:1349423]
ENSMUSG00000032586	278.215	-0.555919	0.128061	-4.34105	1.41802e-05	0.000623853	Traip|TRAF-interacting protein [Source:MGI Symbol;Acc:MGI:1096377]
ENSMUSG00000021707	820.106	-0.555687	0.168838	-3.29124	0.00099748	0.0175344	Dhfr|dihydrofolate reductase [Source:MGI Symbol;Acc:MGI:94890]
ENSMUSG00000031799	9108.15	-0.55451	0.185143	-2.99503	0.0027442	0.0359454	Tpm4|tropomyosin 4 [Source:MGI Symbol;Acc:MGI:2449202]
ENSMUSG00000032491	257.026	-0.553769	0.166521	-3.32552	0.000882536	0.0159289	Nradd|neurotrophin receptor associated death domain [Source:MGI Symbol;Acc:MGI:1914419]
ENSMUSG00000003541	965.85	-0.55351	0.191446	-2.8912	0.00383771	0.0455517	Ier3|immediate early response 3 [Source:MGI Symbol;Acc:MGI:104814]
ENSMUSG00000027082	775.185	-0.553288	0.191302	-2.89222	0.00382529	0.0454853	Tfpi|tissue factor pathway inhibitor [Source:MGI Symbol;Acc:MGI:1095418]
ENSMUSG00000046312	1311.57	-0.551933	0.173896	-3.17392	0.00150394	0.02348	AI464131|expressed sequence AI464131 [Source:MGI Symbol;Acc:MGI:2140300]
ENSMUSG00000034329	186.961	-0.551882	0.19078	-2.89277	0.00381861	0.0454853	Brip1|BRCA1 interacting protein C-terminal helicase 1 [Source:MGI Symbol;Acc:MGI:2442836]
ENSMUSG00000034485	1986.34	-0.550472	0.182125	-3.0225	0.00250697	0.0335714	Uaca|uveal autoantigen with coiled-coil domains and ankyrin repeats [Source:MGI Symbol;Acc:MGI:1919815]
ENSMUSG00000017756	1068.66	-0.549918	0.1836	-2.9952	0.00274264	0.0359454	Slc12a7|solute carrier family 12, member 7 [Source:MGI Symbol;Acc:MGI:1342283]
ENSMUSG00000000958	846.472	-0.547839	0.149725	-3.65896	0.00025324	0.00613765	Slc7a7|solute carrier family 7 (cationic amino acid transporter, y+ system), member 7 [Source:MGI Symbol;Acc:MGI:1337120]
ENSMUSG00000039735	2574.57	-0.546965	0.0871674	-6.27489	3.49884e-10	4.46033e-08	Fnbp1l|formin binding protein 1-like [Source:MGI Symbol;Acc:MGI:1925642]
ENSMUSG00000059325	3737.75	-0.545709	0.0705999	-7.72959	1.07894e-14	2.53161e-12	Hopx|HOP homeobox [Source:MGI Symbol;Acc:MGI:1916782]
ENSMUSG00000078202	325.788	-0.544786	0.172107	-3.16538	0.00154878	0.023858	Nrarp|Notch-regulated ankyrin repeat protein [Source:MGI Symbol;Acc:MGI:1914372]
ENSMUSG00000048794	150.644	-0.54459	0.149331	-3.64686	0.000265469	0.00635791	Cfap100|cilia and flagella associated protein 100 [Source:MGI Symbol;Acc:MGI:2141635]
ENSMUSG00000048458	521.354	-0.54381	0.141889	-3.83265	0.000126772	0.00353868	Fam212b|family with sequence similarity 212, member B [Source:MGI Symbol;Acc:MGI:1923497]
ENSMUSG00000033318	242.99	-0.54282	0.119526	-4.54145	5.5868e-06	0.000294674	Gstt2|glutathione S-transferase, theta 2 [Source:MGI Symbol;Acc:MGI:106188]
ENSMUSG00000038893	300.444	-0.542525	0.130178	-4.16755	3.07886e-05	0.00114066	Fam117a|family with sequence similarity 117, member A [Source:MGI Symbol;Acc:MGI:2144564]
ENSMUSG00000039994	811.291	-0.542271	0.159731	-3.3949	0.000686532	0.0130829	Timeless|timeless circadian clock 1 [Source:MGI Symbol;Acc:MGI:1321393]
ENSMUSG00000058070	5702.09	-0.540878	0.109243	-4.95116	7.37726e-07	4.99703e-05	Eml1|echinoderm microtubule associated protein like 1 [Source:MGI Symbol;Acc:MGI:1915769]
ENSMUSG00000036885	2901.42	-0.540508	0.123521	-4.37583	1.20973e-05	0.000545556	Arhgef26|Rho guanine nucleotide exchange factor (GEF) 26 [Source:MGI Symbol;Acc:MGI:1918053]
ENSMUSG00000046591	235.606	-0.540454	0.188703	-2.86405	0.00418266	0.048011	Ticrr|TOPBP1-interacting checkpoint and replication regulator [Source:MGI Symbol;Acc:MGI:1924261]
ENSMUSG00000018217	8914.09	-0.54043	0.148585	-3.63717	0.000275654	0.00653416	Pmp22|peripheral myelin protein 22 [Source:MGI Symbol;Acc:MGI:97631]
ENSMUSG00000025912	378.18	-0.540298	0.134963	-4.00331	6.24623e-05	0.00197138	Mybl1|myeloblastosis oncogene-like 1 [Source:MGI Symbol;Acc:MGI:99925]
ENSMUSG00000059022	176.79	-0.540286	0.168629	-3.204	0.00135535	0.0216615	Kcp|kielin/chordin-like protein [Source:MGI Symbol;Acc:MGI:2141640]
ENSMUSG00000090129	318.572	-0.536948	0.18134	-2.96101	0.00306635	0.0389062	Olfr287|olfactory receptor 287 [Source:MGI Symbol;Acc:MGI:3030121]
ENSMUSG00000030921	879.077	-0.53569	0.188425	-2.84299	0.00446924	0.0499358	Trim30a|tripartite motif-containing 30A [Source:MGI Symbol;Acc:MGI:98178]
ENSMUSG00000020689	621.253	-0.534711	0.157098	-3.40367	0.000664873	0.0127888	Itgb3|integrin beta 3 [Source:MGI Symbol;Acc:MGI:96612]
ENSMUSG00000026222	612.467	-0.534144	0.186624	-2.86213	0.00420803	0.0481683	Sp100|nuclear antigen Sp100 [Source:MGI Symbol;Acc:MGI:109561]
ENSMUSG00000023963	448.664	-0.533985	0.0983645	-5.42864	5.67846e-08	5.13599e-06	Cyp39a1|cytochrome P450, family 39, subfamily a, polypeptide 1 [Source:MGI Symbol;Acc:MGI:1927096]
ENSMUSG00000027524	134.747	-0.533577	0.170109	-3.13667	0.00170878	0.0256975	Edn3|endothelin 3 [Source:MGI Symbol;Acc:MGI:95285]
ENSMUSG00000027342	2925.61	-0.531839	0.145829	-3.64701	0.000265312	0.00635791	Pcna|proliferating cell nuclear antigen [Source:MGI Symbol;Acc:MGI:97503]
ENSMUSG00000030560	5164.45	-0.530614	0.179675	-2.95319	0.00314511	0.0397496	Ctsc|cathepsin C [Source:MGI Symbol;Acc:MGI:109553]
ENSMUSG00000078234	840.764	-0.530593	0.151675	-3.49822	0.000468374	0.00988654	Klhdc7a|kelch domain containing 7A [Source:MGI Symbol;Acc:MGI:2444612]
ENSMUSG00000041734	1017.23	-0.528468	0.123967	-4.26296	2.01734e-05	0.000820621	Kirrel|kirre like nephrin family adhesion molecule 1 [Source:MGI Symbol;Acc:MGI:1891396]
ENSMUSG00000028766	403.537	-0.528352	0.185421	-2.84946	0.00437928	0.0492708	Alpl|alkaline phosphatase, liver/bone/kidney [Source:MGI Symbol;Acc:MGI:87983]
ENSMUSG00000038059	1053.6	-0.52818	0.159823	-3.30479	0.000950491	0.0168733	Smim3|small integral membrane protein 3 [Source:MGI Symbol;Acc:MGI:1917088]
ENSMUSG00000058571	512.957	-0.527961	0.17584	-3.00251	0.00267766	0.0352832	Gpc6|glypican 6 [Source:MGI Symbol;Acc:MGI:1346322]
ENSMUSG00000029211	649.641	-0.52771	0.116345	-4.53573	5.7405e-06	0.000298838	Gabra4|gamma-aminobutyric acid (GABA) A receptor, subunit alpha 4 [Source:MGI Symbol;Acc:MGI:95616]
ENSMUSG00000040605	1120.42	-0.525516	0.162426	-3.23541	0.00121467	0.0199448	Bace2|beta-site APP-cleaving enzyme 2 [Source:MGI Symbol;Acc:MGI:1860440]
ENSMUSG00000024349	937.491	-0.525449	0.142519	-3.68687	0.000227034	0.00561172	Tmem173|transmembrane protein 173 [Source:MGI Symbol;Acc:MGI:1919762]
ENSMUSG00000043850	89.1996	-0.523953	0.160041	-3.27387	0.00106084	0.0181516	Clrn1|clarin 1 [Source:MGI Symbol;Acc:MGI:2388124]
ENSMUSG00000026072	1195.64	-0.523845	0.175956	-2.97714	0.00290952	0.037385	Il1r1|interleukin 1 receptor, type I [Source:MGI Symbol;Acc:MGI:96545]
ENSMUSG00000044037	1417.03	-0.523482	0.122599	-4.26986	1.95596e-05	0.000803044	Als2cl|ALS2 C-terminal like [Source:MGI Symbol;Acc:MGI:2447532]
ENSMUSG00000041406	161.542	-0.523214	0.161928	-3.23116	0.00123289	0.0200809	BC055324|cDNA sequence BC055324 [Source:MGI Symbol;Acc:MGI:3590554]
ENSMUSG00000031750	523	-0.523059	0.137322	-3.80901	0.000139527	0.00382223	Il34|interleukin 34 [Source:MGI Symbol;Acc:MGI:1923777]
ENSMUSG00000026946	322.908	-0.522622	0.159842	-3.26962	0.00107691	0.0182951	Nmi|N-myc (and STAT) interactor [Source:MGI Symbol;Acc:MGI:1928368]
ENSMUSG00000024660	1578.97	-0.521669	0.182281	-2.8619	0.00421113	0.0481683	Incenp|inner centromere protein [Source:MGI Symbol;Acc:MGI:1313288]
ENSMUSG00000041974	1047.32	-0.52115	0.177619	-2.93408	0.00334535	0.0416945	Spidr|scaffolding protein involved in DNA repair [Source:MGI Symbol;Acc:MGI:1924834]
ENSMUSG00000022360	1130.6	-0.520516	0.152089	-3.42244	0.000620627	0.0121352	Atad2|ATPase family, AAA domain containing 2 [Source:MGI Symbol;Acc:MGI:1917722]
ENSMUSG00000032033	96.4722	-0.519833	0.170006	-3.05773	0.00223021	0.0309932	Barx2|BarH-like homeobox 2 [Source:MGI Symbol;Acc:MGI:109617]
ENSMUSG00000029687	905.399	-0.519559	0.160127	-3.24467	0.00117587	0.0194963	Ezh2|enhancer of zeste 2 polycomb repressive complex 2 subunit [Source:MGI Symbol;Acc:MGI:107940]
ENSMUSG00000022673	1527.25	-0.519511	0.140846	-3.6885	0.000225579	0.00560631	Mcm4|minichromosome maintenance complex component 4 [Source:MGI Symbol;Acc:MGI:103199]
ENSMUSG00000017453	260.793	-0.518631	0.12748	-4.06832	4.73524e-05	0.00159053	Pipox|pipecolic acid oxidase [Source:MGI Symbol;Acc:MGI:1197006]
ENSMUSG00000024909	3096.13	-0.518358	0.147759	-3.50813	0.000451263	0.00958785	Efemp2|epidermal growth factor-containing fibulin-like extracellular matrix protein 2 [Source:MGI Symbol;Acc:MGI:1891209]
ENSMUSG00000041498	320.607	-0.51741	0.174556	-2.96415	0.00303523	0.0386933	Kif14|kinesin family member 14 [Source:MGI Symbol;Acc:MGI:1098226]
ENSMUSG00000027811	250.201	-0.515034	0.149954	-3.43461	0.000593412	0.0117306	4930579G24Rik|RIKEN cDNA 4930579G24 gene [Source:MGI Symbol;Acc:MGI:1923189]
ENSMUSG00000033542	551.207	-0.513028	0.170697	-3.0055	0.00265147	0.0350141	Arhgef5|Rho guanine nucleotide exchange factor (GEF) 5 [Source:MGI Symbol;Acc:MGI:1858952]
ENSMUSG00000025511	2249.99	-0.510478	0.155618	-3.28033	0.00103684	0.0179726	Tspan4|tetraspanin 4 [Source:MGI Symbol;Acc:MGI:1928097]
ENSMUSG00000058013	3805.54	-0.509843	0.112631	-4.52666	5.99235e-06	0.000306448	Sept11|septin 11 [Source:MGI Symbol;Acc:MGI:1277214]
ENSMUSG00000001288	733.4	-0.509445	0.153009	-3.32952	0.000869963	0.0157547	Rarg|retinoic acid receptor, gamma [Source:MGI Symbol;Acc:MGI:97858]
ENSMUSG00000006678	669.035	-0.508809	0.123075	-4.13415	3.56265e-05	0.00128578	Pola1|polymerase (DNA directed), alpha 1 [Source:MGI Symbol;Acc:MGI:99660]
ENSMUSG00000050737	443.141	-0.50865	0.163537	-3.1103	0.00186898	0.0275956	Ptges|prostaglandin E synthase [Source:MGI Symbol;Acc:MGI:1927593]
ENSMUSG00000005087	6677.95	-0.505539	0.154542	-3.2712	0.0010709	0.0182338	Cd44|CD44 antigen [Source:MGI Symbol;Acc:MGI:88338]
ENSMUSG00000018566	495.251	-0.505346	0.153623	-3.28953	0.00100355	0.017603	Slc2a4|solute carrier family 2 (facilitated glucose transporter), member 4 [Source:MGI Symbol;Acc:MGI:95758]
ENSMUSG00000028159	360.721	-0.505206	0.164885	-3.06398	0.00218413	0.0307131	Dapp1|dual adaptor for phosphotyrosine and 3-phosphoinositides 1 [Source:MGI Symbol;Acc:MGI:1347063]
ENSMUSG00000056394	1617.35	-0.504176	0.153736	-3.2795	0.00103993	0.0179876	Lig1|ligase I, DNA, ATP-dependent [Source:MGI Symbol;Acc:MGI:101789]
ENSMUSG00000042190	1285.68	-0.501907	0.160877	-3.11983	0.00180956	0.0268953	Cmklr1|chemokine-like receptor 1 [Source:MGI Symbol;Acc:MGI:109603]
ENSMUSG00000027985	301.473	-0.500895	0.122284	-4.09617	4.20041e-05	0.00146878	Lef1|lymphoid enhancer binding factor 1 [Source:MGI Symbol;Acc:MGI:96770]
ENSMUSG00000038252	2364.39	-0.500701	0.143831	-3.48118	0.000499208	0.0103751	Ncapd2|non-SMC condensin I complex, subunit D2 [Source:MGI Symbol;Acc:MGI:1915548]
ENSMUSG00000006219	1436.22	-0.497703	0.167416	-2.97285	0.00295047	0.0378025	Fblim1|filamin binding LIM protein 1 [Source:MGI Symbol;Acc:MGI:1921452]
ENSMUSG00000006386	1188.75	-0.495347	0.17417	-2.84405	0.00445446	0.0498394	Tek|TEK receptor tyrosine kinase [Source:MGI Symbol;Acc:MGI:98664]
ENSMUSG00000037010	1664.61	-0.49499	0.143941	-3.43883	0.000584232	0.0116343	Apln|apelin [Source:MGI Symbol;Acc:MGI:1353624]
ENSMUSG00000027954	350.819	-0.494564	0.154956	-3.19165	0.00141465	0.0223445	Efna1|ephrin A1 [Source:MGI Symbol;Acc:MGI:103236]
ENSMUSG00000047090	1360.21	-0.494272	0.103869	-4.75859	1.94948e-06	0.000118654	Tmem198b|transmembrane protein 198b [Source:MGI Symbol;Acc:MGI:1921077]
ENSMUSG00000044948	465.475	-0.493487	0.137993	-3.57618	0.000348656	0.00785082	Cfap43|cilia and flagella associated protein 43 [Source:MGI Symbol;Acc:MGI:1289258]
ENSMUSG00000022018	495.531	-0.491679	0.152389	-3.22646	0.00125331	0.0203114	Rgcc|regulator of cell cycle [Source:MGI Symbol;Acc:MGI:1913464]
ENSMUSG00000026435	531.743	-0.49133	0.164161	-2.99298	0.00276267	0.0360416	Slc45a3|solute carrier family 45, member 3 [Source:MGI Symbol;Acc:MGI:1922082]
ENSMUSG00000030924	166.374	-0.490862	0.163602	-3.00034	0.00269677	0.0354965	Rexo5|RNA exonuclease 5 [Source:MGI Symbol;Acc:MGI:1919402]
ENSMUSG00000030990	1049.73	-0.490332	0.089344	-5.48814	4.06197e-08	3.82344e-06	Pgap2|post-GPI attachment to proteins 2 [Source:MGI Symbol;Acc:MGI:2385286]
ENSMUSG00000023336	478.832	-0.490056	0.117084	-4.18552	2.84517e-05	0.00107276	Wfdc1|WAP four-disulfide core domain 1 [Source:MGI Symbol;Acc:MGI:1915116]
ENSMUSG00000028884	890.133	-0.489215	0.15772	-3.10179	0.00192352	0.0281423	Rpa2|replication protein A2 [Source:MGI Symbol;Acc:MGI:1339939]
ENSMUSG00000039831	1739.75	-0.488945	0.15577	-3.13889	0.00169592	0.0255889	Arhgap29|Rho GTPase activating protein 29 [Source:MGI Symbol;Acc:MGI:2443818]
ENSMUSG00000008035	6157.86	-0.487512	0.094871	-5.13868	2.76678e-07	2.11294e-05	Mid1ip1|Mid1 interacting protein 1 (gastrulation specific G12-like (zebrafish)) [Source:MGI Symbol;Acc:MGI:1915291]
ENSMUSG00000027490	647.465	-0.486068	0.140091	-3.46967	0.000521103	0.0106893	E2f1|E2F transcription factor 1 [Source:MGI Symbol;Acc:MGI:101941]
ENSMUSG00000089762	615.562	-0.484721	0.141459	-3.42659	0.000611219	0.0120385	Ier5l|immediate early response 5-like [Source:MGI Symbol;Acc:MGI:1919750]
ENSMUSG00000042626	2220.24	-0.481371	0.157379	-3.05868	0.00222316	0.0309483	Shc1|src homology 2 domain-containing transforming protein C1 [Source:MGI Symbol;Acc:MGI:98296]
ENSMUSG00000018899	731.007	-0.480819	0.141439	-3.39949	0.000675128	0.01292	Irf1|interferon regulatory factor 1 [Source:MGI Symbol;Acc:MGI:96590]
ENSMUSG00000025993	1163.58	-0.480318	0.140463	-3.41953	0.000627293	0.0122508	Slc40a1|solute carrier family 40 (iron-regulated transporter), member 1 [Source:MGI Symbol;Acc:MGI:1315204]
ENSMUSG00000003420	1571.77	-0.480139	0.151713	-3.16479	0.00155197	0.0238843	Fcgrt|Fc receptor, IgG, alpha chain transporter [Source:MGI Symbol;Acc:MGI:103017]
ENSMUSG00000078853	534.004	-0.479742	0.146406	-3.2768	0.0010499	0.0180444	Igtp|interferon gamma induced GTPase [Source:MGI Symbol;Acc:MGI:107729]
ENSMUSG00000010358	520.718	-0.479231	0.164694	-2.90983	0.00361627	0.0437574	Ifi35|interferon-induced protein 35 [Source:MGI Symbol;Acc:MGI:1917360]
ENSMUSG00000029455	6299.21	-0.479074	0.0717705	-6.67508	2.47105e-11	3.84675e-09	Aldh2|aldehyde dehydrogenase 2, mitochondrial [Source:MGI Symbol;Acc:MGI:99600]
ENSMUSG00000019256	252.49	-0.47797	0.152306	-3.13822	0.0016998	0.0256236	Ahr|aryl-hydrocarbon receptor [Source:MGI Symbol;Acc:MGI:105043]
ENSMUSG00000063268	381.182	-0.477003	0.149762	-3.18507	0.00144719	0.0227035	Parp10|poly (ADP-ribose) polymerase family, member 10 [Source:MGI Symbol;Acc:MGI:3712326]
ENSMUSG00000040488	2190.46	-0.476036	0.125554	-3.79147	0.000149758	0.00407494	Ltbp4|latent transforming growth factor beta binding protein 4 [Source:MGI Symbol;Acc:MGI:1321395]
ENSMUSG00000020728	159.606	-0.47554	0.134257	-3.54202	0.000397072	0.00864059	Cep112|centrosomal protein 112 [Source:MGI Symbol;Acc:MGI:1923673]
ENSMUSG00000032577	819.789	-0.474395	0.159773	-2.96917	0.00298604	0.0381563	Mapkapk3|mitogen-activated protein kinase-activated protein kinase 3 [Source:MGI Symbol;Acc:MGI:2143163]
ENSMUSG00000020773	804.478	-0.473891	0.161243	-2.93899	0.0032928	0.0411346	Trim47|tripartite motif-containing 47 [Source:MGI Symbol;Acc:MGI:1917374]
ENSMUSG00000036381	155.743	-0.473652	0.165386	-2.86392	0.00418428	0.048011	P2ry14|purinergic receptor P2Y, G-protein coupled, 14 [Source:MGI Symbol;Acc:MGI:2155705]
ENSMUSG00000002257	554.376	-0.473191	0.159792	-2.96129	0.0030635	0.0389062	Def6|differentially expressed in FDCP 6 [Source:MGI Symbol;Acc:MGI:1346328]
ENSMUSG00000028527	877.205	-0.472655	0.128482	-3.67876	0.000234372	0.00574052	Ak4|adenylate kinase 4 [Source:MGI Symbol;Acc:MGI:87979]
ENSMUSG00000019487	695.727	-0.47203	0.143274	-3.29459	0.000985637	0.0173639	Trip10|thyroid hormone receptor interactor 10 [Source:MGI Symbol;Acc:MGI:2146901]
ENSMUSG00000028560	1268.96	-0.470508	0.162959	-2.88728	0.00388589	0.0459887	Usp1|ubiquitin specific peptidase 1 [Source:MGI Symbol;Acc:MGI:2385198]
ENSMUSG00000038668	4079.41	-0.470132	0.135746	-3.46332	0.000533548	0.0108735	Lpar1|lysophosphatidic acid receptor 1 [Source:MGI Symbol;Acc:MGI:108429]
ENSMUSG00000046731	442.741	-0.470032	0.134598	-3.49213	0.00047919	0.010048	Kctd11|potassium channel tetramerisation domain containing 11 [Source:MGI Symbol;Acc:MGI:2448712]
ENSMUSG00000029122	755.803	-0.469837	0.0854127	-5.50078	3.78107e-08	3.57986e-06	Evc|EvC ciliary complex subunit 1 [Source:MGI Symbol;Acc:MGI:1890596]
ENSMUSG00000042246	1047.65	-0.467839	0.0762278	-6.13738	8.38956e-10	9.98728e-08	Tmc7|transmembrane channel-like gene family 7 [Source:MGI Symbol;Acc:MGI:2443317]
ENSMUSG00000096606	450.349	-0.467149	0.1181	-3.95555	7.63598e-05	0.00233257	Tpbgl|trophoblast glycoprotein-like [Source:MGI Symbol;Acc:MGI:3646425]
ENSMUSG00000045667	145.231	-0.46538	0.152723	-3.04721	0.00230976	0.0316907	Smtnl2|smoothelin-like 2 [Source:MGI Symbol;Acc:MGI:2442764]
ENSMUSG00000030725	143.08	-0.464418	0.157323	-2.95199	0.00315731	0.0397545	Lipt2|lipoyl(octanoyl) transferase 2 (putative) [Source:MGI Symbol;Acc:MGI:1914414]
ENSMUSG00000026893	527.046	-0.463806	0.114423	-4.05343	5.04714e-05	0.00166762	Gca|grancalcin [Source:MGI Symbol;Acc:MGI:1918521]
ENSMUSG00000074802	661.927	-0.463803	0.124209	-3.73405	0.000188426	0.00488636	Gas2l3|growth arrest-specific 2 like 3 [Source:MGI Symbol;Acc:MGI:1918780]
ENSMUSG00000001123	2354.51	-0.461337	0.139766	-3.30078	0.000964169	0.0170414	Lgals9|lectin, galactose binding, soluble 9 [Source:MGI Symbol;Acc:MGI:109496]
ENSMUSG00000030726	1234.63	-0.460426	0.122436	-3.76054	0.000169549	0.00449994	Pold3|polymerase (DNA-directed), delta 3, accessory subunit [Source:MGI Symbol;Acc:MGI:1915217]
ENSMUSG00000040612	4751.13	-0.460229	0.115092	-3.99879	6.36682e-05	0.00199765	Ildr2|immunoglobulin-like domain containing receptor 2 [Source:MGI Symbol;Acc:MGI:1196370]
ENSMUSG00000025395	519.651	-0.459881	0.117837	-3.90269	9.51277e-05	0.00277499	Prim1|DNA primase, p49 subunit [Source:MGI Symbol;Acc:MGI:97757]
ENSMUSG00000049932	1590.92	-0.459561	0.161125	-2.85221	0.00434164	0.0490189	H2afx|H2A histone family, member X [Source:MGI Symbol;Acc:MGI:102688]
ENSMUSG00000032224	928.314	-0.459545	0.122992	-3.73638	0.000186689	0.00486715	Fam81a|family with sequence similarity 81, member A [Source:MGI Symbol;Acc:MGI:1924136]
ENSMUSG00000029570	1343.11	-0.457616	0.129853	-3.5241	0.000424923	0.00911193	Lfng|LFNG O-fucosylpeptide 3-beta-N-acetylglucosaminyltransferase [Source:MGI Symbol;Acc:MGI:1095413]
ENSMUSG00000029298	360.615	-0.456349	0.100375	-4.54646	5.45566e-06	0.00029055	Gbp9|guanylate-binding protein 9 [Source:MGI Symbol;Acc:MGI:3605620]
ENSMUSG00000005514	3625.12	-0.455828	0.0900819	-5.06015	4.18929e-07	3.05516e-05	Por|P450 (cytochrome) oxidoreductase [Source:MGI Symbol;Acc:MGI:97744]
ENSMUSG00000033762	231.371	-0.455572	0.133745	-3.40628	0.000658546	0.0127687	Recql4|RecQ protein-like 4 [Source:MGI Symbol;Acc:MGI:1931028]
ENSMUSG00000046959	91.9114	-0.454251	0.152295	-2.98271	0.00285706	0.0368572	Slc26a1|solute carrier family 26 (sulfate transporter), member 1 [Source:MGI Symbol;Acc:MGI:2385894]
ENSMUSG00000031239	2601.13	-0.453421	0.148391	-3.05559	0.00224617	0.0311348	Itm2a|integral membrane protein 2A [Source:MGI Symbol;Acc:MGI:107706]
ENSMUSG00000032640	1079.27	-0.452273	0.116845	-3.87072	0.000108516	0.00309308	Chsy1|chondroitin sulfate synthase 1 [Source:MGI Symbol;Acc:MGI:2681120]
ENSMUSG00000029552	832.803	-0.451971	0.143908	-3.1407	0.00168542	0.0255294	Tes|testis derived transcript [Source:MGI Symbol;Acc:MGI:105081]
ENSMUSG00000036986	1055.5	-0.451673	0.121169	-3.72764	0.000193281	0.00499079	Pml|promyelocytic leukemia [Source:MGI Symbol;Acc:MGI:104662]
ENSMUSG00000034573	783.195	-0.451326	0.15826	-2.85179	0.00434734	0.0490476	Ptpn13|protein tyrosine phosphatase, non-receptor type 13 [Source:MGI Symbol;Acc:MGI:103293]
ENSMUSG00000030539	908.111	-0.450486	0.0843018	-5.34373	9.1053e-08	7.84121e-06	Sema4b|sema domain, immunoglobulin domain (Ig), transmembrane domain (TM) and short cytoplasmic domain, (semaphorin) 4B [Source:MGI Symbol;Acc:MGI:107559]
ENSMUSG00000021948	3095.12	-0.449373	0.153882	-2.92025	0.0034975	0.0428974	Prkcd|protein kinase C, delta [Source:MGI Symbol;Acc:MGI:97598]
ENSMUSG00000037278	620.388	-0.448608	0.149595	-2.99882	0.00271023	0.0356447	Tmem97|transmembrane protein 97 [Source:MGI Symbol;Acc:MGI:1916321]
ENSMUSG00000025289	1482.99	-0.447895	0.108612	-4.12381	3.72658e-05	0.0013231	Prdx4|peroxiredoxin 4 [Source:MGI Symbol;Acc:MGI:1859815]
ENSMUSG00000024232	436.121	-0.446789	0.147474	-3.02961	0.00244866	0.0329816	Bambi|BMP and activin membrane-bound inhibitor [Source:MGI Symbol;Acc:MGI:1915260]
ENSMUSG00000015852	10665.4	-0.445994	0.15518	-2.87404	0.00405251	0.0471676	Fcrls|Fc receptor-like S, scavenger receptor [Source:MGI Symbol;Acc:MGI:1933397]
ENSMUSG00000037813	322.74	-0.444441	0.130244	-3.41238	0.000643989	0.0125466	D630003M21Rik|RIKEN cDNA D630003M21 gene [Source:MGI Symbol;Acc:MGI:3606579]
ENSMUSG00000028980	1451.21	-0.442504	0.150031	-2.94942	0.00318374	0.0399882	H6pd|hexose-6-phosphate dehydrogenase (glucose 1-dehydrogenase) [Source:MGI Symbol;Acc:MGI:2140356]
ENSMUSG00000020653	400.862	-0.442241	0.124883	-3.54123	0.000398264	0.0086549	Klf11|Kruppel-like factor 11 [Source:MGI Symbol;Acc:MGI:2653368]
ENSMUSG00000022769	1563.91	-0.441736	0.148188	-2.98092	0.00287388	0.0369858	Sdf2l1|stromal cell-derived factor 2-like 1 [Source:MGI Symbol;Acc:MGI:2149842]
ENSMUSG00000019961	3485.23	-0.441088	0.127774	-3.45209	0.000556255	0.0111734	Tmpo|thymopoietin [Source:MGI Symbol;Acc:MGI:106920]
ENSMUSG00000036862	859.342	-0.439332	0.118087	-3.72041	0.000198903	0.00510338	Dchs1|dachsous cadherin related 1 [Source:MGI Symbol;Acc:MGI:2685011]
ENSMUSG00000004791	494.531	-0.439038	0.134113	-3.27363	0.00106174	0.0181516	Pgf|placental growth factor [Source:MGI Symbol;Acc:MGI:105095]
ENSMUSG00000047557	5168.41	-0.437355	0.0927942	-4.71317	2.43889e-06	0.000143584	Lxn|latexin [Source:MGI Symbol;Acc:MGI:107633]
ENSMUSG00000031885	2461.42	-0.437144	0.13747	-3.17993	0.0014731	0.0230653	Cbfb|core binding factor beta [Source:MGI Symbol;Acc:MGI:99851]
ENSMUSG00000062825	47626	-0.435172	0.137304	-3.1694	0.00152752	0.023737	Actg1|actin, gamma, cytoplasmic 1 [Source:MGI Symbol;Acc:MGI:87906]
ENSMUSG00000030008	323.247	-0.434721	0.132638	-3.27749	0.00104734	0.0180444	Pradc1|protease-associated domain containing 1 [Source:MGI Symbol;Acc:MGI:1920577]
ENSMUSG00000068566	3442.31	-0.433886	0.140118	-3.09658	0.0019577	0.0284772	Myadm|myeloid-associated differentiation marker [Source:MGI Symbol;Acc:MGI:1355332]
ENSMUSG00000025969	4268.65	-0.433837	0.126234	-3.43678	0.000588671	0.0116796	Nrp2|neuropilin 2 [Source:MGI Symbol;Acc:MGI:1100492]
ENSMUSG00000032555	2055.23	-0.433437	0.120687	-3.59141	0.000328891	0.00751022	Topbp1|topoisomerase (DNA) II binding protein 1 [Source:MGI Symbol;Acc:MGI:1920018]
ENSMUSG00000035842	321.884	-0.432595	0.148616	-2.91083	0.00360474	0.0437076	Ddx11|DEAD/H (Asp-Glu-Ala-Asp/His) box helicase 11 [Source:MGI Symbol;Acc:MGI:2443590]
ENSMUSG00000026678	7746.36	-0.43232	0.126871	-3.40756	0.000655466	0.0127242	Rgs5|regulator of G-protein signaling 5 [Source:MGI Symbol;Acc:MGI:1098434]
ENSMUSG00000040195	465.591	-0.431518	0.127312	-3.38946	0.000700308	0.0132919	Nemp1|nuclear envelope integral membrane protein 1 [Source:MGI Symbol;Acc:MGI:2446113]
ENSMUSG00000017774	2804.81	-0.431151	0.143097	-3.013	0.00258678	0.0343279	Myo1c|myosin IC [Source:MGI Symbol;Acc:MGI:106612]
ENSMUSG00000016128	1139.55	-0.429474	0.117107	-3.66737	0.000245063	0.00597525	Stard13|StAR-related lipid transfer (START) domain containing 13 [Source:MGI Symbol;Acc:MGI:2385331]
ENSMUSG00000034165	3244.81	-0.429462	0.150811	-2.84768	0.00440393	0.0494792	Ccnd3|cyclin D3 [Source:MGI Symbol;Acc:MGI:88315]
ENSMUSG00000018417	1068.91	-0.427595	0.133305	-3.20765	0.00133826	0.021452	Myo1b|myosin IB [Source:MGI Symbol;Acc:MGI:107752]
ENSMUSG00000021109	7551.96	-0.426797	0.0946125	-4.511	6.45232e-06	0.000326447	Hif1a|hypoxia inducible factor 1, alpha subunit [Source:MGI Symbol;Acc:MGI:106918]
ENSMUSG00000036672	743.442	-0.425337	0.139274	-3.05396	0.00225841	0.0312777	Cenpt|centromere protein T [Source:MGI Symbol;Acc:MGI:2443939]
ENSMUSG00000040479	6808.86	-0.42433	0.10555	-4.02017	5.81566e-05	0.00187405	Dgkz|diacylglycerol kinase zeta [Source:MGI Symbol;Acc:MGI:1278339]
ENSMUSG00000013089	2370.28	-0.42368	0.099862	-4.24265	2.20895e-05	0.000876541	Etv5|ets variant 5 [Source:MGI Symbol;Acc:MGI:1096867]
ENSMUSG00000030088	6134.11	-0.423558	0.134868	-3.14054	0.00168636	0.0255294	Aldh1l1|aldehyde dehydrogenase 1 family, member L1 [Source:MGI Symbol;Acc:MGI:1340024]
ENSMUSG00000053398	2941.51	-0.420167	0.080082	-5.24672	1.54835e-07	1.24098e-05	Phgdh|3-phosphoglycerate dehydrogenase [Source:MGI Symbol;Acc:MGI:1355330]
ENSMUSG00000029433	586.043	-0.419719	0.144142	-2.91185	0.00359291	0.0436379	Diablo|diablo, IAP-binding mitochondrial protein [Source:MGI Symbol;Acc:MGI:1913843]
ENSMUSG00000022443	14463.7	-0.416508	0.104041	-4.0033	6.24656e-05	0.00197138	Myh9|myosin, heavy polypeptide 9, non-muscle [Source:MGI Symbol;Acc:MGI:107717]
ENSMUSG00000029084	2091.15	-0.414097	0.101636	-4.0743	4.61531e-05	0.00156211	Cd38|CD38 antigen [Source:MGI Symbol;Acc:MGI:107474]
ENSMUSG00000005973	1917.04	-0.414076	0.115811	-3.57544	0.000349638	0.00786201	Rcn1|reticulocalbin 1 [Source:MGI Symbol;Acc:MGI:104559]
ENSMUSG00000047996	422.751	-0.412804	0.100449	-4.10961	3.96334e-05	0.00140101	Prrg1|proline rich Gla (G-carboxyglutamic acid) 1 [Source:MGI Symbol;Acc:MGI:1917364]
ENSMUSG00000071847	2058.31	-0.41135	0.079934	-5.14612	2.6593e-07	2.04525e-05	Apcdd1|adenomatosis polyposis coli down-regulated 1 [Source:MGI Symbol;Acc:MGI:3513977]
ENSMUSG00000023919	404.46	-0.410409	0.13478	-3.04503	0.00232659	0.0318675	Cenpq|centromere protein Q [Source:MGI Symbol;Acc:MGI:1933744]
ENSMUSG00000021676	986.43	-0.410138	0.133106	-3.08129	0.00206104	0.0294325	Iqgap2|IQ motif containing GTPase activating protein 2 [Source:MGI Symbol;Acc:MGI:2449975]
ENSMUSG00000021423	3574.47	-0.409545	0.135925	-3.01302	0.00258661	0.0343279	Ly86|lymphocyte antigen 86 [Source:MGI Symbol;Acc:MGI:1321404]
ENSMUSG00000040147	900.943	-0.407871	0.119928	-3.40097	0.000671472	0.0128805	Maob|monoamine oxidase B [Source:MGI Symbol;Acc:MGI:96916]
ENSMUSG00000025402	900.439	-0.407537	0.118426	-3.44127	0.000578983	0.011544	Nab2|Ngfi-A binding protein 2 [Source:MGI Symbol;Acc:MGI:107563]
ENSMUSG00000070462	1070.64	-0.407415	0.125355	-3.25009	0.00115369	0.0191965	Tlnrd1|talin rod domain containing 1 [Source:MGI Symbol;Acc:MGI:1891420]
ENSMUSG00000029826	1678.93	-0.406929	0.132275	-3.07639	0.00209523	0.029756	Zc3hav1|zinc finger CCCH type, antiviral 1 [Source:MGI Symbol;Acc:MGI:1926031]
ENSMUSG00000028641	696.396	-0.405128	0.138604	-2.92291	0.00346773	0.0427264	P3h1|prolyl 3-hydroxylase 1 [Source:MGI Symbol;Acc:MGI:1888921]
ENSMUSG00000029428	1699.15	-0.40496	0.0933218	-4.3394	1.42875e-05	0.000625173	Stx2|syntaxin 2 [Source:MGI Symbol;Acc:MGI:108059]
ENSMUSG00000048120	1647.31	-0.404521	0.141329	-2.86226	0.00420633	0.0481683	Entpd1|ectonucleoside triphosphate diphosphohydrolase 1 [Source:MGI Symbol;Acc:MGI:102805]
ENSMUSG00000023942	1456.12	-0.402412	0.0913409	-4.4056	1.05491e-05	0.00048658	Slc29a1|solute carrier family 29 (nucleoside transporters), member 1 [Source:MGI Symbol;Acc:MGI:1927073]
ENSMUSG00000027860	578.259	-0.400572	0.116012	-3.45285	0.000554704	0.0111561	Vangl1|VANGL planar cell polarity 1 [Source:MGI Symbol;Acc:MGI:2159344]
ENSMUSG00000028028	392.52	-0.39903	0.12254	-3.25631	0.00112869	0.0189166	Alpk1|alpha-kinase 1 [Source:MGI Symbol;Acc:MGI:1918731]
ENSMUSG00000040616	389.39	-0.398506	0.122586	-3.25083	0.00115067	0.0191858	Tmem51|transmembrane protein 51 [Source:MGI Symbol;Acc:MGI:2384874]
ENSMUSG00000038644	823.269	-0.397436	0.126463	-3.14271	0.00167394	0.0253993	Pold1|polymerase (DNA directed), delta 1, catalytic subunit [Source:MGI Symbol;Acc:MGI:97741]
ENSMUSG00000020571	8935.61	-0.397159	0.138429	-2.86906	0.004117	0.0475762	Pdia6|protein disulfide isomerase associated 6 [Source:MGI Symbol;Acc:MGI:1919103]
ENSMUSG00000029759	832.572	-0.396925	0.130031	-3.05254	0.00226915	0.0313274	Pon3|paraoxonase 3 [Source:MGI Symbol;Acc:MGI:106686]
ENSMUSG00000055799	285.97	-0.39576	0.103626	-3.81911	0.000133936	0.00371177	Tcf7l1|transcription factor 7 like 1 (T cell specific, HMG box) [Source:MGI Symbol;Acc:MGI:1202876]
ENSMUSG00000023953	549.607	-0.395648	0.100053	-3.95437	7.67351e-05	0.00233871	Polh|polymerase (DNA directed), eta (RAD 30 related) [Source:MGI Symbol;Acc:MGI:1891457]
ENSMUSG00000026970	2891.51	-0.394097	0.12991	-3.03361	0.00241643	0.0327107	Rbms1|RNA binding motif, single stranded interacting protein 1 [Source:MGI Symbol;Acc:MGI:1861774]
ENSMUSG00000021556	4315.7	-0.390812	0.130059	-3.00488	0.00265684	0.0350565	Golm1|golgi membrane protein 1 [Source:MGI Symbol;Acc:MGI:1917329]
ENSMUSG00000003849	508.153	-0.389455	0.100189	-3.88721	0.000101401	0.00291597	Nqo1|NAD(P)H dehydrogenase, quinone 1 [Source:MGI Symbol;Acc:MGI:103187]
ENSMUSG00000005583	1492.8	-0.388615	0.0901902	-4.30883	1.64118e-05	0.00069375	Mef2c|myocyte enhancer factor 2C [Source:MGI Symbol;Acc:MGI:99458]
ENSMUSG00000021866	783.428	-0.38829	0.126924	-3.05923	0.00221905	0.0309444	Anxa11|annexin A11 [Source:MGI Symbol;Acc:MGI:108481]
ENSMUSG00000055320	2489.16	-0.388124	0.0836749	-4.63848	3.50987e-06	0.000196626	Tead1|TEA domain family member 1 [Source:MGI Symbol;Acc:MGI:101876]
ENSMUSG00000044576	1342.67	-0.386735	0.0878316	-4.40313	1.06698e-05	0.00049075	Garem2|GRB2 associated regulator of MAPK1 subtype 2 [Source:MGI Symbol;Acc:MGI:2685290]
ENSMUSG00000031379	325.399	-0.38448	0.128607	-2.98957	0.0027937	0.0362777	Pir|pirin [Source:MGI Symbol;Acc:MGI:1916906]
ENSMUSG00000041143	340.638	-0.383436	0.129416	-2.96282	0.00304838	0.0387693	Tmco4|transmembrane and coiled-coil domains 4 [Source:MGI Symbol;Acc:MGI:1924306]
ENSMUSG00000019823	1585.66	-0.383343	0.111252	-3.44571	0.000569565	0.0113983	Mical1|microtubule associated monooxygenase, calponin and LIM domain containing 1 [Source:MGI Symbol;Acc:MGI:2385847]
ENSMUSG00000034471	1806.62	-0.380108	0.0546645	-6.95348	3.56378e-12	6.55654e-10	Caskin2|CASK-interacting protein 2 [Source:MGI Symbol;Acc:MGI:2157062]
ENSMUSG00000026500	599.568	-0.380021	0.116747	-3.25508	0.00113361	0.0189598	Cox20|COX20 Cox2 chaperone [Source:MGI Symbol;Acc:MGI:1913609]
ENSMUSG00000017754	3724.17	-0.379949	0.0482061	-7.88175	3.22834e-15	8.16668e-13	Pltp|phospholipid transfer protein [Source:MGI Symbol;Acc:MGI:103151]
ENSMUSG00000062300	778.231	-0.379214	0.129672	-2.92442	0.00345099	0.0426573	Nectin2|nectin cell adhesion molecule 2 [Source:MGI Symbol;Acc:MGI:97822]
ENSMUSG00000038482	2319	-0.375785	0.114957	-3.26892	0.00107958	0.0183213	Tfdp1|transcription factor Dp 1 [Source:MGI Symbol;Acc:MGI:101934]
ENSMUSG00000032892	266.985	-0.375387	0.124078	-3.02541	0.00248298	0.0333328	Rangrf|RAN guanine nucleotide release factor [Source:MGI Symbol;Acc:MGI:1889073]
ENSMUSG00000037071	23946.5	-0.375149	0.0866684	-4.32855	1.50093e-05	0.000651477	Scd1|stearoyl-Coenzyme A desaturase 1 [Source:MGI Symbol;Acc:MGI:98239]
ENSMUSG00000020150	683.148	-0.374727	0.0970738	-3.86023	0.000113281	0.00320633	Gamt|guanidinoacetate methyltransferase [Source:MGI Symbol;Acc:MGI:1098221]
ENSMUSG00000002147	2098.68	-0.372933	0.131208	-2.8423	0.00447889	0.0499809	Stat6|signal transducer and activator of transcription 6 [Source:MGI Symbol;Acc:MGI:103034]
ENSMUSG00000019920	3273.33	-0.372835	0.0970839	-3.84034	0.000122865	0.00344302	Lims1|LIM and senescent cell antigen-like domains 1 [Source:MGI Symbol;Acc:MGI:1195263]
ENSMUSG00000058258	2882.64	-0.372659	0.0996084	-3.74124	0.000183117	0.00478944	Idi1|isopentenyl-diphosphate delta isomerase [Source:MGI Symbol;Acc:MGI:2442264]
ENSMUSG00000008540	2145.13	-0.372479	0.129055	-2.88621	0.00389907	0.046098	Mgst1|microsomal glutathione S-transferase 1 [Source:MGI Symbol;Acc:MGI:1913850]
ENSMUSG00000034659	1875.88	-0.372212	0.100161	-3.71615	0.000202282	0.00514929	Tmem109|transmembrane protein 109 [Source:MGI Symbol;Acc:MGI:1915789]
ENSMUSG00000030654	12936.5	-0.371253	0.0576333	-6.44164	1.18187e-10	1.66386e-08	Arl6ip1|ADP-ribosylation factor-like 6 interacting protein 1 [Source:MGI Symbol;Acc:MGI:1858943]
ENSMUSG00000037552	1248.42	-0.369946	0.112557	-3.28674	0.00101354	0.0176969	Plekhg2|pleckstrin homology domain containing, family G (with RhoGef domain) member 2 [Source:MGI Symbol;Acc:MGI:2141874]
ENSMUSG00000031616	415.175	-0.369729	0.121985	-3.03094	0.00243793	0.032908	Ednra|endothelin receptor type A [Source:MGI Symbol;Acc:MGI:105923]
ENSMUSG00000006362	329.166	-0.369501	0.11018	-3.35362	0.00079762	0.0147423	Cbfa2t3|core-binding factor, runt domain, alpha subunit 2, translocated to, 3 (human) [Source:MGI Symbol;Acc:MGI:1338013]
ENSMUSG00000030888	772.692	-0.369321	0.0930414	-3.96942	7.20474e-05	0.0022303	Rrp8|ribosomal RNA processing 8, methyltransferase, homolog (yeast) [Source:MGI Symbol;Acc:MGI:1914251]
ENSMUSG00000015143	3850.12	-0.369149	0.112859	-3.27087	0.00107218	0.0182338	Actn1|actinin, alpha 1 [Source:MGI Symbol;Acc:MGI:2137706]
ENSMUSG00000030319	428.081	-0.366811	0.0952793	-3.84985	0.000118189	0.00333359	Cand2|cullin-associated and neddylation-dissociated 2 (putative) [Source:MGI Symbol;Acc:MGI:1914338]
ENSMUSG00000010663	7813.71	-0.364511	0.119823	-3.04207	0.00234955	0.0321007	Fads1|fatty acid desaturase 1 [Source:MGI Symbol;Acc:MGI:1923517]
ENSMUSG00000050730	692.022	-0.362665	0.110351	-3.28645	0.00101457	0.0176969	Arhgap42|Rho GTPase activating protein 42 [Source:MGI Symbol;Acc:MGI:1918794]
ENSMUSG00000036523	276.304	-0.361999	0.118237	-3.06164	0.00220125	0.0308023	Greb1|gene regulated by estrogen in breast cancer protein [Source:MGI Symbol;Acc:MGI:2149712]
ENSMUSG00000025810	2405.77	-0.361095	0.0860486	-4.19641	2.71177e-05	0.0010306	Nrp1|neuropilin 1 [Source:MGI Symbol;Acc:MGI:106206]
ENSMUSG00000027977	782.445	-0.361022	0.115101	-3.13655	0.00170946	0.0256975	Ndst3|N-deacetylase/N-sulfotransferase (heparan glucosaminyl) 3 [Source:MGI Symbol;Acc:MGI:1932544]
ENSMUSG00000035413	1372.69	-0.358906	0.114529	-3.13376	0.00172584	0.0258477	Tmem98|transmembrane protein 98 [Source:MGI Symbol;Acc:MGI:1923457]
ENSMUSG00000017561	901.654	-0.358876	0.098921	-3.62791	0.000285726	0.0067237	Crlf3|cytokine receptor-like factor 3 [Source:MGI Symbol;Acc:MGI:1860086]
ENSMUSG00000020733	4073.89	-0.357661	0.109677	-3.26103	0.00111008	0.0187406	Slc9a3r1|solute carrier family 9 (sodium/hydrogen exchanger), member 3 regulator 1 [Source:MGI Symbol;Acc:MGI:1349482]
ENSMUSG00000020527	432.881	-0.356951	0.103669	-3.44318	0.000574907	0.011491	Myo19|myosin XIX [Source:MGI Symbol;Acc:MGI:1913446]
ENSMUSG00000042662	1576.89	-0.356132	0.0862037	-4.13128	3.60744e-05	0.00129214	Dusp15|dual specificity phosphatase-like 15 [Source:MGI Symbol;Acc:MGI:1934928]
ENSMUSG00000070407	414.663	-0.355386	0.102889	-3.45406	0.000552211	0.0111198	Hs3st3b1|heparan sulfate (glucosamine) 3-O-sulfotransferase 3B1 [Source:MGI Symbol;Acc:MGI:1333853]
ENSMUSG00000085795	1703.23	-0.352246	0.0644869	-5.46229	4.70041e-08	4.34855e-06	Zfp703|zinc finger protein 703 [Source:MGI Symbol;Acc:MGI:2662729]
ENSMUSG00000056214	277.15	-0.351122	0.115786	-3.0325	0.00242539	0.0328045	Pard6g|par-6 family cell polarity regulator gamma [Source:MGI Symbol;Acc:MGI:2135606]
ENSMUSG00000022519	281.265	-0.350908	0.118422	-2.96319	0.00304464	0.0387521	Srl|sarcalumenin [Source:MGI Symbol;Acc:MGI:2146620]
ENSMUSG00000024542	1118.87	-0.347559	0.105813	-3.28467	0.00102103	0.017761	Cep192|centrosomal protein 192 [Source:MGI Symbol;Acc:MGI:1918049]
ENSMUSG00000037003	1855.96	-0.346977	0.0968935	-3.58101	0.000342262	0.00776118	Tns2|tensin 2 [Source:MGI Symbol;Acc:MGI:2387586]
ENSMUSG00000042106	165.091	-0.346703	0.121029	-2.86462	0.00417512	0.0479739	Fam212a|family with sequence similarity 212, member A [Source:MGI Symbol;Acc:MGI:1915426]
ENSMUSG00000018849	2573.27	-0.346498	0.108768	-3.18566	0.00144425	0.0226794	Wwc1|WW, C2 and coiled-coil domain containing 1 [Source:MGI Symbol;Acc:MGI:2388637]
ENSMUSG00000026980	177.057	-0.344969	0.117659	-2.93193	0.00336859	0.0418875	Ly75|lymphocyte antigen 75 [Source:MGI Symbol;Acc:MGI:106662]
ENSMUSG00000038372	582.68	-0.343768	0.113448	-3.03018	0.00244409	0.0329474	Gmds|GDP-mannose 4, 6-dehydratase [Source:MGI Symbol;Acc:MGI:1891112]
ENSMUSG00000024889	622.443	-0.342129	0.119822	-2.85531	0.00429946	0.0487453	Rce1|Ras converting CAAX endopeptidase 1 [Source:MGI Symbol;Acc:MGI:1336895]
ENSMUSG00000030602	830.248	-0.342014	0.0907828	-3.76739	0.000164962	0.00440716	Pak4|p21 (RAC1) activated kinase 4 [Source:MGI Symbol;Acc:MGI:1917834]
ENSMUSG00000035397	550.37	-0.341511	0.0920598	-3.70966	0.000207538	0.00525005	Klf16|Kruppel-like factor 16 [Source:MGI Symbol;Acc:MGI:2153049]
ENSMUSG00000095098	1574.6	-0.341487	0.0705519	-4.84022	1.29694e-06	8.20216e-05	Ccdc85b|coiled-coil domain containing 85B [Source:MGI Symbol;Acc:MGI:2147607]
ENSMUSG00000029366	1080.01	-0.33825	0.0888338	-3.80767	0.000140282	0.00383643	Dck|deoxycytidine kinase [Source:MGI Symbol;Acc:MGI:102726]
ENSMUSG00000000751	4167.06	-0.338221	0.086578	-3.90655	9.36244e-05	0.00274768	Rpa1|replication protein A1 [Source:MGI Symbol;Acc:MGI:1915525]
ENSMUSG00000028933	424.06	-0.337593	0.0992864	-3.4002	0.000673376	0.0129017	Xrcc2|X-ray repair complementing defective repair in Chinese hamster cells 2 [Source:MGI Symbol;Acc:MGI:1927345]
ENSMUSG00000041598	2918.87	-0.337467	0.081606	-4.13532	3.54464e-05	0.00128384	Cdc42ep4|CDC42 effector protein (Rho GTPase binding) 4 [Source:MGI Symbol;Acc:MGI:1929760]
ENSMUSG00000038070	753.288	-0.335396	0.0948398	-3.53645	0.000405549	0.00879387	Cntln|centlein, centrosomal protein [Source:MGI Symbol;Acc:MGI:2443104]
ENSMUSG00000022114	1435.28	-0.33489	0.102189	-3.27716	0.00104858	0.0180444	Spry2|sprouty RTK signaling antagonist 2 [Source:MGI Symbol;Acc:MGI:1345138]
ENSMUSG00000019461	1245.7	-0.334733	0.115726	-2.89246	0.00382241	0.0454853	Plscr3|phospholipid scramblase 3 [Source:MGI Symbol;Acc:MGI:1917560]
ENSMUSG00000031570	894.325	-0.334428	0.102687	-3.25678	0.00112683	0.0189071	Plpp5|phospholipid phosphatase 5 [Source:MGI Symbol;Acc:MGI:1919160]
ENSMUSG00000073481	2037.72	-0.333723	0.0757029	-4.40833	1.04171e-05	0.000483446	Marc2|mitochondrial amidoxime reducing component 2 [Source:MGI Symbol;Acc:MGI:1914497]
ENSMUSG00000074358	476.346	-0.333483	0.0972757	-3.42823	0.00060754	0.0119952	Ccdc61|coiled-coil domain containing 61 [Source:MGI Symbol;Acc:MGI:2685005]
ENSMUSG00000024754	812.186	-0.331299	0.0951326	-3.4825	0.000496759	0.0103482	Tmem2|transmembrane protein 2 [Source:MGI Symbol;Acc:MGI:1890373]
ENSMUSG00000032547	2230.04	-0.331157	0.0984293	-3.36442	0.00076705	0.0143401	Ryk|receptor-like tyrosine kinase [Source:MGI Symbol;Acc:MGI:101766]
ENSMUSG00000068270	580.263	-0.328423	0.110303	-2.97745	0.00290656	0.0373766	Shroom4|shroom family member 4 [Source:MGI Symbol;Acc:MGI:2685570]
ENSMUSG00000033066	4439.53	-0.327592	0.0903878	-3.6243	0.00028975	0.00679864	Gas7|growth arrest specific 7 [Source:MGI Symbol;Acc:MGI:1202388]
ENSMUSG00000040857	1541.92	-0.327281	0.104364	-3.13596	0.00171292	0.025707	Erf|Ets2 repressor factor [Source:MGI Symbol;Acc:MGI:109637]
ENSMUSG00000029781	3774.9	-0.325918	0.10774	-3.02506	0.00248585	0.0333438	Fkbp9|FK506 binding protein 9 [Source:MGI Symbol;Acc:MGI:1350921]
ENSMUSG00000010660	1207.47	-0.325847	0.101757	-3.20222	0.00136373	0.021774	Plcd1|phospholipase C, delta 1 [Source:MGI Symbol;Acc:MGI:97614]
ENSMUSG00000015605	1266.76	-0.325637	0.105274	-3.09323	0.00197991	0.0286772	Srf|serum response factor [Source:MGI Symbol;Acc:MGI:106658]
ENSMUSG00000032348	1815.09	-0.325536	0.0600023	-5.42539	5.78287e-08	5.20137e-06	Gsta4|glutathione S-transferase, alpha 4 [Source:MGI Symbol;Acc:MGI:1309515]
ENSMUSG00000035172	937.723	-0.324632	0.0968866	-3.35063	0.000806269	0.0148167	Plekhh3|pleckstrin homology domain containing, family H (with MyTH4 domain) member 3 [Source:MGI Symbol;Acc:MGI:2384950]
ENSMUSG00000069114	373.13	-0.322756	0.104767	-3.08069	0.00206524	0.0294592	Zbtb10|zinc finger and BTB domain containing 10 [Source:MGI Symbol;Acc:MGI:2139883]
ENSMUSG00000022814	1030.49	-0.319547	0.0941319	-3.39467	0.000687111	0.0130829	Umps|uridine monophosphate synthetase [Source:MGI Symbol;Acc:MGI:1298388]
ENSMUSG00000034321	509.838	-0.318729	0.103311	-3.08513	0.00203462	0.0292544	Exosc1|exosome component 1 [Source:MGI Symbol;Acc:MGI:1913833]
ENSMUSG00000022614	2030.67	-0.3182	0.109877	-2.89597	0.00377994	0.0450642	Lmf2|lipase maturation factor 2 [Source:MGI Symbol;Acc:MGI:2146015]
ENSMUSG00000008090	5049.4	-0.318076	0.104192	-3.0528	0.00226719	0.0313274	Fgfrl1|fibroblast growth factor receptor-like 1 [Source:MGI Symbol;Acc:MGI:2150920]
ENSMUSG00000051278	379.538	-0.317176	0.0931827	-3.40381	0.000664535	0.0127888	Zgrf1|zinc finger, GRF-type containing 1 [Source:MGI Symbol;Acc:MGI:1918893]
ENSMUSG00000027883	804.657	-0.315406	0.0950354	-3.31883	0.000903969	0.0162253	Gpsm2|G-protein signalling modulator 2 (AGS3-like, C. elegans) [Source:MGI Symbol;Acc:MGI:1923373]
ENSMUSG00000036356	878.743	-0.31442	0.0746405	-4.21245	2.5261e-05	0.000976076	Csgalnact1|chondroitin sulfate N-acetylgalactosaminyltransferase 1 [Source:MGI Symbol;Acc:MGI:2442354]
ENSMUSG00000029482	2396.85	-0.312853	0.0904002	-3.46076	0.000538658	0.0109421	Aacs|acetoacetyl-CoA synthetase [Source:MGI Symbol;Acc:MGI:1926144]
ENSMUSG00000035237	1161.02	-0.312096	0.106921	-2.91895	0.00351217	0.0430122	Lcat|lecithin cholesterol acyltransferase [Source:MGI Symbol;Acc:MGI:96755]
ENSMUSG00000039043	1214.62	-0.311882	0.0723499	-4.31074	1.6271e-05	0.000691413	Arpin|actin-related protein 2/3 complex inhibitor [Source:MGI Symbol;Acc:MGI:1917670]
ENSMUSG00000018500	398.752	-0.311588	0.0956466	-3.2577	0.00112318	0.0189026	Adora2b|adenosine A2b receptor [Source:MGI Symbol;Acc:MGI:99403]
ENSMUSG00000000732	561.312	-0.311116	0.0869619	-3.57761	0.000346749	0.00782966	Icosl|icos ligand [Source:MGI Symbol;Acc:MGI:1354701]
ENSMUSG00000049502	738.026	-0.30888	0.103774	-2.97647	0.00291589	0.0374372	Dtx3l|deltex 3-like, E3 ubiquitin ligase [Source:MGI Symbol;Acc:MGI:2656973]
ENSMUSG00000059743	900.301	-0.308529	0.103036	-2.9944	0.00274988	0.0359617	Fdps|farnesyl diphosphate synthetase [Source:MGI Symbol;Acc:MGI:104888]
ENSMUSG00000017405	268.414	-0.305271	0.100946	-3.0241	0.00249374	0.0334219	Nek8|NIMA (never in mitosis gene a)-related expressed kinase 8 [Source:MGI Symbol;Acc:MGI:1890646]
ENSMUSG00000038685	1031.27	-0.305025	0.106184	-2.87261	0.00407091	0.0472459	Rtel1|regulator of telomere elongation helicase 1 [Source:MGI Symbol;Acc:MGI:2139369]
ENSMUSG00000051817	602.528	-0.302438	0.0895205	-3.37842	0.000729039	0.0137406	Sox12|SRY (sex determining region Y)-box 12 [Source:MGI Symbol;Acc:MGI:98360]
ENSMUSG00000028128	3651.86	-0.299036	0.0962278	-3.10758	0.00188625	0.0277622	F3|coagulation factor III [Source:MGI Symbol;Acc:MGI:88381]
ENSMUSG00000032540	1687.87	-0.295315	0.0801674	-3.68374	0.000229841	0.0056552	Abhd5|abhydrolase domain containing 5 [Source:MGI Symbol;Acc:MGI:1914719]
ENSMUSG00000028995	1462.41	-0.295272	0.0928887	-3.17877	0.00147901	0.0231354	Fam126a|family with sequence similarity 126, member A [Source:MGI Symbol;Acc:MGI:2149839]
ENSMUSG00000061607	1909.46	-0.292809	0.0790325	-3.70492	0.000211457	0.00534085	Mdc1|mediator of DNA damage checkpoint 1 [Source:MGI Symbol;Acc:MGI:3525201]
ENSMUSG00000034168	2964.01	-0.292696	0.0910907	-3.21324	0.00131248	0.0211223	Irf2bpl|interferon regulatory factor 2 binding protein-like [Source:MGI Symbol;Acc:MGI:2442463]
ENSMUSG00000059810	1829.92	-0.291772	0.0845855	-3.44943	0.000561764	0.0112561	Rgs3|regulator of G-protein signaling 3 [Source:MGI Symbol;Acc:MGI:1354734]
ENSMUSG00000020282	1837.08	-0.290004	0.083783	-3.46137	0.000537426	0.0109308	Rhbdf1|rhomboid 5 homolog 1 [Source:MGI Symbol;Acc:MGI:104328]
ENSMUSG00000044906	861.094	-0.289952	0.0991543	-2.92425	0.00345283	0.0426573	4930503L19Rik|RIKEN cDNA 4930503L19 gene [Source:MGI Symbol;Acc:MGI:1922045]
ENSMUSG00000030814	1034.86	-0.289886	0.0954787	-3.03613	0.00239635	0.032575	Bcl7c|B cell CLL/lymphoma 7C [Source:MGI Symbol;Acc:MGI:1332237]
ENSMUSG00000026005	1156.78	-0.289207	0.0966784	-2.99143	0.00277676	0.0361499	Rpe|ribulose-5-phosphate-3-epimerase [Source:MGI Symbol;Acc:MGI:1913896]
ENSMUSG00000030980	1814.68	-0.287872	0.0991367	-2.90378	0.00368682	0.0442134	Knop1|lysine rich nucleolar protein 1 [Source:MGI Symbol;Acc:MGI:1913606]
ENSMUSG00000031925	891.033	-0.285546	0.0697655	-4.09293	4.25949e-05	0.00147985	Maml2|mastermind like transcriptional coactivator 2 [Source:MGI Symbol;Acc:MGI:2389460]
ENSMUSG00000022476	1527.54	-0.28287	0.0788837	-3.58591	0.000335906	0.00764883	Polr3h|polymerase (RNA) III (DNA directed) polypeptide H [Source:MGI Symbol;Acc:MGI:1926179]
ENSMUSG00000022203	730.927	-0.282556	0.0851519	-3.31825	0.000905823	0.0162406	Efs|embryonal Fyn-associated substrate [Source:MGI Symbol;Acc:MGI:105311]
ENSMUSG00000024299	1613.58	-0.278817	0.0817213	-3.4118	0.000645349	0.0125579	Adamts10|a disintegrin-like and metallopeptidase (reprolysin type) with thrombospondin type 1 motif, 10 [Source:MGI Symbol;Acc:MGI:2449112]
ENSMUSG00000033420	1837.89	-0.278444	0.0712474	-3.90812	9.30169e-05	0.00273808	Antxr1|anthrax toxin receptor 1 [Source:MGI Symbol;Acc:MGI:1916788]
ENSMUSG00000017009	11297.8	-0.27708	0.0954107	-2.90407	0.00368341	0.0442063	Sdc4|syndecan 4 [Source:MGI Symbol;Acc:MGI:1349164]
ENSMUSG00000022885	2908.44	-0.27675	0.090421	-3.06069	0.0022083	0.0308476	St6gal1|beta galactoside alpha 2,6 sialyltransferase 1 [Source:MGI Symbol;Acc:MGI:108470]
ENSMUSG00000046688	659.911	-0.276706	0.0968447	-2.85722	0.00427376	0.0485681	Tifa|TRAF-interacting protein with forkhead-associated domain [Source:MGI Symbol;Acc:MGI:2182965]
ENSMUSG00000025324	1015.8	-0.27449	0.0866911	-3.1663	0.00154391	0.0238519	Atp10a|ATPase, class V, type 10A [Source:MGI Symbol;Acc:MGI:1330809]
ENSMUSG00000037784	634.924	-0.270939	0.0929044	-2.91632	0.00354186	0.0432775	Dzip1l|DAZ interacting protein 1-like [Source:MGI Symbol;Acc:MGI:1919757]
ENSMUSG00000033088	1172.01	-0.269801	0.086315	-3.12577	0.00177339	0.0264619	Triobp|TRIO and F-actin binding protein [Source:MGI Symbol;Acc:MGI:1349410]
ENSMUSG00000030256	3470.72	-0.267912	0.0907315	-2.9528	0.00314907	0.0397545	Bhlhe41|basic helix-loop-helix family, member e41 [Source:MGI Symbol;Acc:MGI:1930704]
ENSMUSG00000024613	1310.05	-0.26531	0.0784356	-3.38252	0.00071823	0.0135684	Tcof1|treacle ribosome biogenesis factor 1 [Source:MGI Symbol;Acc:MGI:892003]
ENSMUSG00000034462	2969.78	-0.26443	0.0627394	-4.21473	2.50074e-05	0.000968587	Pkd2|polycystic kidney disease 2 [Source:MGI Symbol;Acc:MGI:1099818]
ENSMUSG00000024900	4257.67	-0.263531	0.0722982	-3.64506	0.000267331	0.00639303	Cpt1a|carnitine palmitoyltransferase 1a, liver [Source:MGI Symbol;Acc:MGI:1098296]
ENSMUSG00000030890	5723.85	-0.260887	0.0904321	-2.88489	0.00391549	0.0462039	Ilk|integrin linked kinase [Source:MGI Symbol;Acc:MGI:1195267]
ENSMUSG00000051329	921.159	-0.260329	0.0908041	-2.86693	0.00414477	0.0477607	Nup160|nucleoporin 160 [Source:MGI Symbol;Acc:MGI:1926227]
ENSMUSG00000021067	1446.59	-0.25969	0.0909927	-2.85396	0.00431774	0.0489032	Sav1|salvador family WW domain containing 1 [Source:MGI Symbol;Acc:MGI:1927144]
ENSMUSG00000067786	4394.93	-0.259106	0.068946	-3.75809	0.000171214	0.00452195	Nnat|neuronatin [Source:MGI Symbol;Acc:MGI:104716]
ENSMUSG00000038991	4824.78	-0.258899	0.0837563	-3.0911	0.00199419	0.0287498	Txndc5|thioredoxin domain containing 5 [Source:MGI Symbol;Acc:MGI:2145316]
ENSMUSG00000013629	1357.29	-0.258726	0.0809507	-3.1961	0.00139298	0.0220453	Cad|carbamoyl-phosphate synthetase 2, aspartate transcarbamylase, and dihydroorotase [Source:MGI Symbol;Acc:MGI:1916969]
ENSMUSG00000039117	908.866	-0.258176	0.0758544	-3.40357	0.000665115	0.0127888	Taf4|TATA-box binding protein associated factor 4 [Source:MGI Symbol;Acc:MGI:2152346]
ENSMUSG00000020212	419.473	-0.256793	0.0834501	-3.0772	0.00208954	0.0297011	Mdm1|transformed mouse 3T3 cell double minute 1 [Source:MGI Symbol;Acc:MGI:96951]
ENSMUSG00000031928	763.484	-0.256434	0.0718434	-3.56934	0.000357881	0.00801683	Mre11a|MRE11A homolog A, double strand break repair nuclease [Source:MGI Symbol;Acc:MGI:1100512]
ENSMUSG00000075012	1348.52	-0.251907	0.087491	-2.87924	0.0039864	0.0466329	Fjx1|four jointed box 1 [Source:MGI Symbol;Acc:MGI:1341907]
ENSMUSG00000041308	1145.12	-0.246266	0.0795552	-3.09554	0.00196455	0.0285512	Sntb2|syntrophin, basic 2 [Source:MGI Symbol;Acc:MGI:101771]
ENSMUSG00000024817	1973.26	-0.244723	0.0842077	-2.90618	0.00365871	0.0440808	Uhrf2|ubiquitin-like, containing PHD and RING finger domains 2 [Source:MGI Symbol;Acc:MGI:1923718]
ENSMUSG00000022475	1967.31	-0.243264	0.0836729	-2.90732	0.00364544	0.0439789	Hdac7|histone deacetylase 7 [Source:MGI Symbol;Acc:MGI:1891835]
ENSMUSG00000005667	1239.99	-0.243082	0.0838555	-2.89882	0.00374572	0.0447222	Mthfd2|methylenetetrahydrofolate dehydrogenase (NAD+ dependent), methenyltetrahydrofolate cyclohydrolase [Source:MGI Symbol;Acc:MGI:1338850]
ENSMUSG00000007850	8147.71	-0.237053	0.0766376	-3.09317	0.00198031	0.0286772	Hnrnph1|heterogeneous nuclear ribonucleoprotein H1 [Source:MGI Symbol;Acc:MGI:1891925]
ENSMUSG00000027984	2694.73	-0.23472	0.0808385	-2.90356	0.00368946	0.0442134	Hadh|hydroxyacyl-Coenzyme A dehydrogenase [Source:MGI Symbol;Acc:MGI:96009]
ENSMUSG00000022962	1842.61	-0.234046	0.0697895	-3.3536	0.000797671	0.0147423	Gart|phosphoribosylglycinamide formyltransferase [Source:MGI Symbol;Acc:MGI:95654]
ENSMUSG00000020471	693.66	-0.233749	0.082168	-2.84477	0.00444432	0.0497949	Pold2|polymerase (DNA directed), delta 2, regulatory subunit [Source:MGI Symbol;Acc:MGI:1097163]
ENSMUSG00000027593	4401.76	-0.229818	0.0718601	-3.19813	0.0013832	0.0219764	Raly|hnRNP-associated with lethal yellow [Source:MGI Symbol;Acc:MGI:97850]
ENSMUSG00000027109	2021.34	-0.229486	0.0716924	-3.20099	0.00136956	0.0218241	Sp3|trans-acting transcription factor 3 [Source:MGI Symbol;Acc:MGI:1277166]
ENSMUSG00000030706	1974.92	-0.228266	0.0756717	-3.01653	0.00255686	0.0341266	Mrpl48|mitochondrial ribosomal protein L48 [Source:MGI Symbol;Acc:MGI:1289321]
ENSMUSG00000037242	17916.7	-0.227912	0.0779086	-2.92538	0.00344035	0.0425835	Clic4|chloride intracellular channel 4 (mitochondrial) [Source:MGI Symbol;Acc:MGI:1352754]
ENSMUSG00000022799	4118.75	-0.224025	0.0593063	-3.77743	0.000158458	0.00426153	Arhgap31|Rho GTPase activating protein 31 [Source:MGI Symbol;Acc:MGI:1333857]
ENSMUSG00000040133	506.284	-0.223539	0.0773131	-2.89135	0.00383596	0.0455517	Gpr176|G protein-coupled receptor 176 [Source:MGI Symbol;Acc:MGI:2685858]
ENSMUSG00000020290	4710.03	-0.22259	0.0698362	-3.18731	0.00143602	0.0226159	Xpo1|exportin 1 [Source:MGI Symbol;Acc:MGI:2144013]
ENSMUSG00000038014	8131.88	-0.219823	0.0760887	-2.88904	0.00386421	0.0457656	Fam120a|family with sequence similarity 120, member A [Source:MGI Symbol;Acc:MGI:2446163]
ENSMUSG00000062110	911.463	-0.209797	0.0662746	-3.16557	0.00154782	0.023858	Scfd2|Sec1 family domain containing 2 [Source:MGI Symbol;Acc:MGI:2443446]
ENSMUSG00000029191	2350.23	-0.204651	0.0512263	-3.99504	6.46837e-05	0.00202559	Rfc1|replication factor C (activator 1) 1 [Source:MGI Symbol;Acc:MGI:97891]
ENSMUSG00000054920	3482.58	-0.200849	0.048112	-4.17461	2.98496e-05	0.00111351	Klhl5|kelch-like 5 [Source:MGI Symbol;Acc:MGI:1919028]
ENSMUSG00000024219	3375.54	-0.19138	0.0541636	-3.53337	0.000410295	0.00888058	Anks1|ankyrin repeat and SAM domain containing 1 [Source:MGI Symbol;Acc:MGI:2446180]
ENSMUSG00000030002	4322.85	-0.191154	0.0514851	-3.71281	0.000204972	0.00519326	Dusp11|dual specificity phosphatase 11 (RNA/RNP complex 1-interacting) [Source:MGI Symbol;Acc:MGI:1919352]
ENSMUSG00000069171	1086.33	-0.190203	0.0655952	-2.89964	0.00373586	0.0446702	Nr2f1|nuclear receptor subfamily 2, group F, member 1 [Source:MGI Symbol;Acc:MGI:1352451]
ENSMUSG00000020674	2708.23	-0.189975	0.0618334	-3.07237	0.00212363	0.0300764	Pxdn|peroxidasin [Source:MGI Symbol;Acc:MGI:1916925]
ENSMUSG00000004591	1865.05	-0.183874	0.0596267	-3.08375	0.00204408	0.0293123	Pkn2|protein kinase N2 [Source:MGI Symbol;Acc:MGI:109211]
ENSMUSG00000024370	2023.85	-0.18313	0.0486995	-3.76041	0.000169633	0.00449994	Cdc23|CDC23 cell division cycle 23 [Source:MGI Symbol;Acc:MGI:1098815]
ENSMUSG00000027751	1702.47	-0.181932	0.0595946	-3.05282	0.00226698	0.0313274	Supt20|suppressor of Ty 20 [Source:MGI Symbol;Acc:MGI:1929651]
ENSMUSG00000066441	1758.31	-0.180287	0.0545814	-3.30309	0.000956251	0.016957	Rdh11|retinol dehydrogenase 11 [Source:MGI Symbol;Acc:MGI:102581]
ENSMUSG00000026491	2063.9	-0.180093	0.0540807	-3.33007	0.00086824	0.0157411	Ahctf1|AT hook containing transcription factor 1 [Source:MGI Symbol;Acc:MGI:1915033]
ENSMUSG00000022314	6780.05	-0.178223	0.0605507	-2.94337	0.00324658	0.0406199	Rad21|RAD21 cohesin complex component [Source:MGI Symbol;Acc:MGI:108016]
ENSMUSG00000016664	5057.04	-0.14099	0.042902	-3.28633	0.00101502	0.0176969	Pacsin2|protein kinase C and casein kinase substrate in neurons 2 [Source:MGI Symbol;Acc:MGI:1345153]
ENSMUSG00000002748	5511.89	-0.140367	0.0453937	-3.09221	0.00198672	0.0286931	Baz1b|bromodomain adjacent to zinc finger domain, 1B [Source:MGI Symbol;Acc:MGI:1353499]
ENSMUSG00000040550	2762.33	-0.137091	0.0480648	-2.8522	0.00434176	0.0490189	Otud6b|OTU domain containing 6B [Source:MGI Symbol;Acc:MGI:1919451]
ENSMUSG00000021497	2599.49	0.12085	0.0423815	2.85148	0.00435168	0.0490625	Txndc15|thioredoxin domain containing 15 [Source:MGI Symbol;Acc:MGI:1916922]
ENSMUSG00000036155	4143.12	0.122276	0.0412951	2.96103	0.00306612	0.0389062	Mgat5|mannoside acetylglucosaminyltransferase 5 [Source:MGI Symbol;Acc:MGI:894701]
ENSMUSG00000019087	14230.3	0.123588	0.0405168	3.05028	0.00228625	0.0314481	Atp6ap1|ATPase, H+ transporting, lysosomal accessory protein 1 [Source:MGI Symbol;Acc:MGI:109629]
ENSMUSG00000008730	7632.35	0.129479	0.0447925	2.89063	0.00384471	0.0456014	Hipk1|homeodomain interacting protein kinase 1 [Source:MGI Symbol;Acc:MGI:1314873]
ENSMUSG00000033423	2858.16	0.141403	0.0483573	2.92413	0.00345421	0.0426573	Eri3|exoribonuclease 3 [Source:MGI Symbol;Acc:MGI:2153887]
ENSMUSG00000013160	8163.43	0.142428	0.0440745	3.23152	0.00123134	0.0200759	Atp6v0d1|ATPase, H+ transporting, lysosomal V0 subunit D1 [Source:MGI Symbol;Acc:MGI:1201778]
ENSMUSG00000039536	3916.32	0.146958	0.0416137	3.53148	0.000413237	0.00892041	Stau1|staufen double-stranded RNA binding protein 1 [Source:MGI Symbol;Acc:MGI:1338864]
ENSMUSG00000000563	8997.15	0.150817	0.0461627	3.26707	0.00108666	0.0183836	Atp5f1|ATP synthase, H+ transporting, mitochondrial F0 complex, subunit B1 [Source:MGI Symbol;Acc:MGI:1100495]
ENSMUSG00000071528	3246.37	0.151613	0.0530237	2.85935	0.00424513	0.0484346	Usmg5|upregulated during skeletal muscle growth 5 [Source:MGI Symbol;Acc:MGI:1891435]
ENSMUSG00000005161	10405.9	0.154229	0.0516246	2.98751	0.00281257	0.0363993	Prdx2|peroxiredoxin 2 [Source:MGI Symbol;Acc:MGI:109486]
ENSMUSG00000014195	6194.1	0.15577	0.0512728	3.03806	0.00238105	0.0324215	Dnajc7|DnaJ heat shock protein family (Hsp40) member C7 [Source:MGI Symbol;Acc:MGI:1928373]
ENSMUSG00000038619	7890.81	0.16035	0.0468083	3.42568	0.00061326	0.0120435	Ensa|endosulfine alpha [Source:MGI Symbol;Acc:MGI:1891189]
ENSMUSG00000026750	5429.48	0.160368	0.0417111	3.84473	0.000120684	0.00339214	Psmb7|proteasome (prosome, macropain) subunit, beta type 7 [Source:MGI Symbol;Acc:MGI:107637]
ENSMUSG00000039159	3408.9	0.161405	0.0494816	3.26191	0.00110665	0.0187022	Ube2h|ubiquitin-conjugating enzyme E2H [Source:MGI Symbol;Acc:MGI:104632]
ENSMUSG00000040048	4252.65	0.164102	0.0471713	3.47886	0.000503555	0.0104386	Ndufb10|NADH dehydrogenase (ubiquinone) 1 beta subcomplex, 10 [Source:MGI Symbol;Acc:MGI:1915592]
ENSMUSG00000021764	2413.4	0.165518	0.0504185	3.28288	0.00102751	0.01783	Ndufs4|NADH dehydrogenase (ubiquinone) Fe-S protein 4 [Source:MGI Symbol;Acc:MGI:1343135]
ENSMUSG00000034424	2870.31	0.166224	0.0567682	2.92813	0.00341012	0.042274	Gcsh|glycine cleavage system protein H (aminomethyl carrier) [Source:MGI Symbol;Acc:MGI:1915383]
ENSMUSG00000019494	4450.38	0.166637	0.0394578	4.22316	2.40897e-05	0.000942059	Cops6|COP9 signalosome subunit 6 [Source:MGI Symbol;Acc:MGI:1349439]
ENSMUSG00000034190	4337	0.167191	0.0453732	3.68481	0.000228877	0.00564006	Chmp7|charged multivesicular body protein 7 [Source:MGI Symbol;Acc:MGI:1913922]
ENSMUSG00000029017	2569.82	0.167762	0.0532698	3.14928	0.00163672	0.0249515	Pmpcb|peptidase (mitochondrial processing) beta [Source:MGI Symbol;Acc:MGI:1920328]
ENSMUSG00000005510	2590.65	0.169446	0.0473191	3.58093	0.000342377	0.00776118	Ndufs3|NADH dehydrogenase (ubiquinone) Fe-S protein 3 [Source:MGI Symbol;Acc:MGI:1915599]
ENSMUSG00000024038	2730.86	0.170058	0.0471837	3.60416	0.000313163	0.00727313	Ndufv3|NADH dehydrogenase (ubiquinone) flavoprotein 3 [Source:MGI Symbol;Acc:MGI:1890894]
ENSMUSG00000059447	4951.43	0.170662	0.0578441	2.95038	0.00317383	0.0398946	Hadhb|hydroxyacyl-Coenzyme A dehydrogenase/3-ketoacyl-Coenzyme A thiolase/enoyl-Coenzyme A hydratase (trifunctional protein), beta subunit [Source:MGI Symbol;Acc:MGI:2136381]
ENSMUSG00000047187	9206.34	0.171507	0.0540526	3.17296	0.00150892	0.023535	Rab2a|RAB2A, member RAS oncogene family [Source:MGI Symbol;Acc:MGI:1928750]
ENSMUSG00000027531	2836.51	0.173214	0.0592761	2.92216	0.00347612	0.0427972	Impa1|inositol (myo)-1(or 4)-monophosphatase 1 [Source:MGI Symbol;Acc:MGI:1933158]
ENSMUSG00000031532	10060.8	0.177247	0.0496719	3.56837	0.000359216	0.00802165	Saraf|store-operated calcium entry-associated regulatory factor [Source:MGI Symbol;Acc:MGI:1915137]
ENSMUSG00000038546	3433.53	0.177517	0.050409	3.52154	0.000429047	0.00918819	Ranbp9|RAN binding protein 9 [Source:MGI Symbol;Acc:MGI:1928741]
ENSMUSG00000031231	5559.17	0.178366	0.0530938	3.35945	0.000780982	0.0145168	Cox7b|cytochrome c oxidase subunit VIIb [Source:MGI Symbol;Acc:MGI:1913392]
ENSMUSG00000053436	3762.44	0.181623	0.0462695	3.92532	8.66154e-05	0.00260063	Mapk14|mitogen-activated protein kinase 14 [Source:MGI Symbol;Acc:MGI:1346865]
ENSMUSG00000030616	3353.04	0.181919	0.0522745	3.48006	0.000501293	0.010405	Sytl2|synaptotagmin-like 2 [Source:MGI Symbol;Acc:MGI:1933366]
ENSMUSG00000025781	8404.64	0.182072	0.0612095	2.97458	0.00293394	0.037639	Atp5c1|ATP synthase, H+ transporting, mitochondrial F1 complex, gamma polypeptide 1 [Source:MGI Symbol;Acc:MGI:1261437]
ENSMUSG00000019843	5294.44	0.183587	0.0596152	3.07954	0.00207324	0.0294984	Fyn|Fyn proto-oncogene [Source:MGI Symbol;Acc:MGI:95602]
ENSMUSG00000037876	4365.43	0.183606	0.0571626	3.212	0.00131814	0.0211924	Jmjd1c|jumonji domain containing 1C [Source:MGI Symbol;Acc:MGI:1918614]
ENSMUSG00000026688	1786.66	0.183678	0.0639786	2.87094	0.00409259	0.0474295	Mgst3|microsomal glutathione S-transferase 3 [Source:MGI Symbol;Acc:MGI:1913697]
ENSMUSG00000033096	2378.1	0.183952	0.063858	2.88064	0.00396867	0.0466126	Apmap|adipocyte plasma membrane associated protein [Source:MGI Symbol;Acc:MGI:1919131]
ENSMUSG00000028648	2597.56	0.18542	0.0605907	3.0602	0.00221188	0.030871	Ndufs5|NADH dehydrogenase (ubiquinone) Fe-S protein 5 [Source:MGI Symbol;Acc:MGI:1890889]
ENSMUSG00000029632	6627.96	0.188846	0.056663	3.33279	0.00085979	0.0156404	Ndufa4|NADH dehydrogenase (ubiquinone) 1 alpha subcomplex, 4 [Source:MGI Symbol;Acc:MGI:107686]
ENSMUSG00000077450	7109.1	0.191214	0.067227	2.8443	0.00445085	0.0498335	Rab11b|RAB11B, member RAS oncogene family [Source:MGI Symbol;Acc:MGI:99425]
ENSMUSG00000028127	4922.08	0.191799	0.0534271	3.58992	0.000330775	0.00754259	Abcd3|ATP-binding cassette, sub-family D (ALD), member 3 [Source:MGI Symbol;Acc:MGI:1349216]
ENSMUSG00000049086	1188	0.192547	0.0593727	3.24302	0.0011827	0.0195587	Bmyc|brain expressed myelocytomatosis oncogene [Source:MGI Symbol;Acc:MGI:88184]
ENSMUSG00000022508	1783.71	0.193434	0.0559755	3.45569	0.000548889	0.0110885	Bcl6|B cell leukemia/lymphoma 6 [Source:MGI Symbol;Acc:MGI:107187]
ENSMUSG00000026260	5797.92	0.19353	0.061099	3.16748	0.00153764	0.0237996	Ndufa10|NADH dehydrogenase (ubiquinone) 1 alpha subcomplex 10 [Source:MGI Symbol;Acc:MGI:1914523]
ENSMUSG00000038462	4596.91	0.194434	0.0582906	3.33559	0.000851179	0.0155012	Uqcrfs1|ubiquinol-cytochrome c reductase, Rieske iron-sulfur polypeptide 1 [Source:MGI Symbol;Acc:MGI:1913944]
ENSMUSG00000053536	2466.39	0.195275	0.0637889	3.06126	0.00220404	0.0308147	Cstf2t|cleavage stimulation factor, 3' pre-RNA subunit 2, tau [Source:MGI Symbol;Acc:MGI:1932622]
ENSMUSG00000021518	4933.33	0.196786	0.0529468	3.71668	0.000201857	0.00514683	Ptdss1|phosphatidylserine synthase 1 [Source:MGI Symbol;Acc:MGI:1276575]
ENSMUSG00000041650	1178.99	0.19759	0.0616399	3.20554	0.00134808	0.0215666	Pcca|propionyl-Coenzyme A carboxylase, alpha polypeptide [Source:MGI Symbol;Acc:MGI:97499]
ENSMUSG00000020611	6878.69	0.197727	0.0628485	3.14608	0.00165474	0.0251788	Gna13|guanine nucleotide binding protein, alpha 13 [Source:MGI Symbol;Acc:MGI:95768]
ENSMUSG00000025868	2197.51	0.200737	0.0645956	3.10759	0.00188621	0.0277622	Higd2a|HIG1 domain family, member 2A [Source:MGI Symbol;Acc:MGI:1914294]
ENSMUSG00000033933	2269.79	0.201567	0.0430787	4.67904	2.88221e-06	0.000165472	Vhl|von Hippel-Lindau tumor suppressor [Source:MGI Symbol;Acc:MGI:103223]
ENSMUSG00000068739	8607.01	0.203759	0.045277	4.50028	6.7864e-06	0.00034228	Sars|seryl-aminoacyl-tRNA synthetase [Source:MGI Symbol;Acc:MGI:102809]
ENSMUSG00000027668	5442.21	0.203942	0.0647042	3.15192	0.00162202	0.024774	Mfn1|mitofusin 1 [Source:MGI Symbol;Acc:MGI:1914664]
ENSMUSG00000067925	2250.3	0.205938	0.0635146	3.24238	0.00118537	0.0195628	Rtl8a|retrotransposon Gag like 8A [Source:MGI Symbol;Acc:MGI:1913408]
ENSMUSG00000030120	13424.3	0.207746	0.0343266	6.05205	1.43016e-09	1.69009e-07	Mlf2|myeloid leukemia factor 2 [Source:MGI Symbol;Acc:MGI:1353554]
ENSMUSG00000003039	3411.05	0.208629	0.0503528	4.14334	3.42278e-05	0.00124808	Fam32a|family with sequence similarity 32, member A [Source:MGI Symbol;Acc:MGI:1915172]
ENSMUSG00000045205	2470.02	0.208669	0.0628491	3.32016	0.000899654	0.0161658	Dpy19l4|dpy-19-like 4 (C. elegans) [Source:MGI Symbol;Acc:MGI:2685869]
ENSMUSG00000053641	3570.14	0.208838	0.0621709	3.3591	0.000781977	0.0145186	Dennd4a|DENN/MADD domain containing 4A [Source:MGI Symbol;Acc:MGI:2142979]
ENSMUSG00000023572	2401.04	0.211104	0.0600854	3.5134	0.000442408	0.0094618	Ccndbp1|cyclin D-type binding-protein 1 [Source:MGI Symbol;Acc:MGI:109595]
ENSMUSG00000055720	1726.13	0.212109	0.0692449	3.06317	0.00219003	0.0307131	Ubl7|ubiquitin-like 7 (bone marrow stromal cell-derived) [Source:MGI Symbol;Acc:MGI:1916709]
ENSMUSG00000031760	15570.9	0.21245	0.0636261	3.33904	0.000840675	0.0153455	Mt3|metallothionein 3 [Source:MGI Symbol;Acc:MGI:97173]
ENSMUSG00000006731	2517.57	0.213333	0.0656348	3.25031	0.0011528	0.0191965	B4galnt1|beta-1,4-N-acetyl-galactosaminyl transferase 1 [Source:MGI Symbol;Acc:MGI:1342057]
ENSMUSG00000028015	2662.65	0.213978	0.0734202	2.91442	0.00356346	0.0434104	Ctso|cathepsin O [Source:MGI Symbol;Acc:MGI:2139628]
ENSMUSG00000061032	9832.18	0.21486	0.0712026	3.01758	0.00254798	0.0340642	Rrp1|ribosomal RNA processing 1 homolog (S. cerevisiae) [Source:MGI Symbol;Acc:MGI:1203500]
ENSMUSG00000018481	4410.04	0.21539	0.0706498	3.0487	0.00229836	0.031561	Appbp2|amyloid beta precursor protein (cytoplasmic tail) binding protein 2 [Source:MGI Symbol;Acc:MGI:1914134]
ENSMUSG00000022295	6296.87	0.215684	0.0717412	3.00642	0.00264342	0.0349363	Atp6v1c1|ATPase, H+ transporting, lysosomal V1 subunit C1 [Source:MGI Symbol;Acc:MGI:1913585]
ENSMUSG00000021114	5287.29	0.215899	0.0519421	4.15652	3.23125e-05	0.00118626	Atp6v1d|ATPase, H+ transporting, lysosomal V1 subunit D [Source:MGI Symbol;Acc:MGI:1921084]
ENSMUSG00000026672	1461.97	0.216288	0.0731128	2.95828	0.00309356	0.0391899	Optn|optineurin [Source:MGI Symbol;Acc:MGI:1918898]
ENSMUSG00000029474	1803.51	0.216426	0.0537008	4.03021	5.57266e-05	0.00180443	Rnf34|ring finger protein 34 [Source:MGI Symbol;Acc:MGI:2153340]
ENSMUSG00000021646	899.868	0.216441	0.0695005	3.11423	0.00184427	0.0273431	Mccc2|methylcrotonoyl-Coenzyme A carboxylase 2 (beta) [Source:MGI Symbol;Acc:MGI:1925288]
ENSMUSG00000027304	2181.66	0.219708	0.0712419	3.08397	0.00204258	0.0293123	Rtf1|RTF1, Paf1/RNA polymerase II complex component [Source:MGI Symbol;Acc:MGI:1309480]
ENSMUSG00000074649	2912.45	0.221891	0.0638931	3.47284	0.000514973	0.0105939	BC029722|cDNA sequence BC029722 [Source:MGI Symbol;Acc:MGI:3584273]
ENSMUSG00000024767	4765.43	0.222887	0.0772766	2.88427	0.00392321	0.046261	Otub1|OTU domain, ubiquitin aldehyde binding 1 [Source:MGI Symbol;Acc:MGI:2147616]
ENSMUSG00000028657	7211.19	0.222949	0.0622103	3.58379	0.000338647	0.00770041	Ppt1|palmitoyl-protein thioesterase 1 [Source:MGI Symbol;Acc:MGI:1298204]
ENSMUSG00000021282	12986.7	0.222976	0.0502532	4.43706	9.11959e-06	0.000436072	Eif5|eukaryotic translation initiation factor 5 [Source:MGI Symbol;Acc:MGI:95309]
ENSMUSG00000020015	2750.61	0.225401	0.057328	3.93177	8.43219e-05	0.00253749	Cdk17|cyclin-dependent kinase 17 [Source:MGI Symbol;Acc:MGI:97517]
ENSMUSG00000018199	2470.66	0.225857	0.0663539	3.40383	0.00066449	0.0127888	Trove2|TROVE domain family, member 2 [Source:MGI Symbol;Acc:MGI:106652]
ENSMUSG00000053334	866.197	0.226746	0.071543	3.16936	0.00152773	0.023737	Ficd|FIC domain containing [Source:MGI Symbol;Acc:MGI:1098550]
ENSMUSG00000042688	4458.43	0.231373	0.0616622	3.75226	0.000175246	0.00462091	Mapk6|mitogen-activated protein kinase 6 [Source:MGI Symbol;Acc:MGI:1354946]
ENSMUSG00000004032	3337.5	0.232288	0.0644005	3.60693	0.000309846	0.00720749	Gstm5|glutathione S-transferase, mu 5 [Source:MGI Symbol;Acc:MGI:1309466]
ENSMUSG00000053453	2205.1	0.232367	0.0697289	3.33244	0.000860881	0.0156427	Thoc7|THO complex 7 [Source:MGI Symbol;Acc:MGI:1913481]
ENSMUSG00000042599	1832.42	0.233812	0.0640493	3.65051	0.000261724	0.00631043	Kdm7a|lysine (K)-specific demethylase 7A [Source:MGI Symbol;Acc:MGI:2443388]
ENSMUSG00000029861	4523.72	0.234189	0.0819238	2.85862	0.00425486	0.0485114	Fam131b|family with sequence similarity 131, member B [Source:MGI Symbol;Acc:MGI:1923406]
ENSMUSG00000039016	2405.36	0.234932	0.059949	3.91886	8.89694e-05	0.00264296	Timm8b|translocase of inner mitochondrial membrane 8B [Source:MGI Symbol;Acc:MGI:1353424]
ENSMUSG00000054256	1871.86	0.237333	0.081038	2.92866	0.00340427	0.0422662	Msi1|musashi RNA-binding protein 1 [Source:MGI Symbol;Acc:MGI:107376]
ENSMUSG00000042380	1514.68	0.237854	0.072682	3.27253	0.00106588	0.018184	Smim12|small integral membrane protein 12 [Source:MGI Symbol;Acc:MGI:1933141]
ENSMUSG00000040652	6631.13	0.238434	0.0762643	3.12642	0.00176948	0.0264279	Oaz2|ornithine decarboxylase antizyme 2 [Source:MGI Symbol;Acc:MGI:109492]
ENSMUSG00000042050	841.103	0.23864	0.0808415	2.95195	0.00315777	0.0397545	Wdr60|WD repeat domain 60 [Source:MGI Symbol;Acc:MGI:2445085]
ENSMUSG00000009863	5106.83	0.238673	0.0777672	3.06907	0.00214729	0.0302828	Sdhb|succinate dehydrogenase complex, subunit B, iron sulfur (Ip) [Source:MGI Symbol;Acc:MGI:1914930]
ENSMUSG00000028793	2086.36	0.238928	0.0656125	3.64151	0.000271046	0.00645938	Rnf19b|ring finger protein 19B [Source:MGI Symbol;Acc:MGI:1922484]
ENSMUSG00000022855	3452.35	0.238936	0.064163	3.72389	0.000196176	0.00504943	Senp2|SUMO/sentrin specific peptidase 2 [Source:MGI Symbol;Acc:MGI:1923076]
ENSMUSG00000032349	8365.16	0.242224	0.075534	3.20683	0.00134209	0.0214919	Elovl5|ELOVL family member 5, elongation of long chain fatty acids (yeast) [Source:MGI Symbol;Acc:MGI:1916051]
ENSMUSG00000026442	30156.6	0.243809	0.0844808	2.88597	0.00390215	0.046098	Nfasc|neurofascin [Source:MGI Symbol;Acc:MGI:104753]
ENSMUSG00000020456	13980.6	0.24534	0.0843742	2.90776	0.00364027	0.0439701	Ogdh|oxoglutarate (alpha-ketoglutarate) dehydrogenase (lipoamide) [Source:MGI Symbol;Acc:MGI:1098267]
ENSMUSG00000048175	2027.24	0.246391	0.0551607	4.46679	7.94036e-06	0.000387212	Asb8|ankyrin repeat and SOCS box-containing 8 [Source:MGI Symbol;Acc:MGI:1925791]
ENSMUSG00000024593	3048.06	0.247572	0.0858776	2.88285	0.00394095	0.046393	Megf10|multiple EGF-like-domains 10 [Source:MGI Symbol;Acc:MGI:2685177]
ENSMUSG00000026643	2391.67	0.248263	0.0795776	3.11975	0.00181002	0.0268953	Nmt2|N-myristoyltransferase 2 [Source:MGI Symbol;Acc:MGI:1202298]
ENSMUSG00000023460	3094.87	0.248744	0.0619173	4.01736	5.88542e-05	0.00188683	Rab12|RAB12, member RAS oncogene family [Source:MGI Symbol;Acc:MGI:894284]
ENSMUSG00000026554	6227.81	0.250722	0.0808456	3.10124	0.0019271	0.0281587	Dcaf8|DDB1 and CUL4 associated factor 8 [Source:MGI Symbol;Acc:MGI:91860]
ENSMUSG00000032306	1644.37	0.252707	0.0775948	3.25675	0.00112695	0.0189071	Mpi|mannose phosphate isomerase [Source:MGI Symbol;Acc:MGI:97075]
ENSMUSG00000015337	527.87	0.252727	0.0740469	3.41307	0.000642365	0.01253	Endog|endonuclease G [Source:MGI Symbol;Acc:MGI:1261433]
ENSMUSG00000028207	4546.75	0.252929	0.0762972	3.31505	0.000916253	0.0163732	Asph|aspartate-beta-hydroxylase [Source:MGI Symbol;Acc:MGI:1914186]
ENSMUSG00000025825	3698.31	0.254836	0.086347	2.9513	0.00316443	0.0398074	Iscu|iron-sulfur cluster assembly enzyme [Source:MGI Symbol;Acc:MGI:1913633]
ENSMUSG00000034613	2503.34	0.255221	0.0789165	3.23406	0.00122042	0.0199986	Ppm1h|protein phosphatase 1H (PP2C domain containing) [Source:MGI Symbol;Acc:MGI:2442087]
ENSMUSG00000038459	1442.5	0.256398	0.0825373	3.10645	0.00189347	0.0278231	Abhd17c|abhydrolase domain containing 17C [Source:MGI Symbol;Acc:MGI:1917428]
ENSMUSG00000033653	2982.34	0.257333	0.0617638	4.16641	3.0944e-05	0.0011438	Vps8|VPS8 CORVET complex subunit [Source:MGI Symbol;Acc:MGI:2146407]
ENSMUSG00000024012	12255	0.257797	0.0527235	4.88961	1.01036e-06	6.54308e-05	Mtch1|mitochondrial carrier 1 [Source:MGI Symbol;Acc:MGI:1929261]
ENSMUSG00000051065	935.333	0.25797	0.0779485	3.30949	0.000934647	0.0166468	Mb21d2|Mab-21 domain containing 2 [Source:MGI Symbol;Acc:MGI:1917028]
ENSMUSG00000025558	9213.31	0.259285	0.0878301	2.95212	0.003156	0.0397545	Dock9|dedicator of cytokinesis 9 [Source:MGI Symbol;Acc:MGI:106321]
ENSMUSG00000022108	40792.3	0.260792	0.0605215	4.30908	1.63937e-05	0.00069375	Itm2b|integral membrane protein 2B [Source:MGI Symbol;Acc:MGI:1309517]
ENSMUSG00000036435	2634.58	0.263224	0.0822227	3.20135	0.00136785	0.0218181	Exoc1|exocyst complex component 1 [Source:MGI Symbol;Acc:MGI:2445020]
ENSMUSG00000030249	869.901	0.263379	0.0733094	3.5927	0.000327266	0.00748605	Abcc9|ATP-binding cassette, sub-family C (CFTR/MRP), member 9 [Source:MGI Symbol;Acc:MGI:1352630]
ENSMUSG00000054008	8177.41	0.264179	0.0726515	3.63625	0.000276639	0.00654794	Ndst1|N-deacetylase/N-sulfotransferase (heparan glucosaminyl) 1 [Source:MGI Symbol;Acc:MGI:104719]
ENSMUSG00000020893	2353.72	0.265468	0.0881525	3.01147	0.0025999	0.0344173	Per1|period circadian clock 1 [Source:MGI Symbol;Acc:MGI:1098283]
ENSMUSG00000043323	1785.93	0.266197	0.074996	3.54948	0.000385994	0.00845885	Fbrsl1|fibrosin-like 1 [Source:MGI Symbol;Acc:MGI:1920907]
ENSMUSG00000020598	18954	0.26662	0.0770983	3.45819	0.000543819	0.0110331	Nrcam|neuronal cell adhesion molecule [Source:MGI Symbol;Acc:MGI:104750]
ENSMUSG00000020003	1192.03	0.266736	0.0749213	3.56021	0.000370554	0.00824076	Pex7|peroxisomal biogenesis factor 7 [Source:MGI Symbol;Acc:MGI:1321392]
ENSMUSG00000061046	3308.81	0.267334	0.0883629	3.02541	0.00248292	0.0333328	Haghl|hydroxyacylglutathione hydrolase-like [Source:MGI Symbol;Acc:MGI:1919877]
ENSMUSG00000060038	1066.12	0.268942	0.0623106	4.31615	1.58771e-05	0.000680029	Dhps|deoxyhypusine synthase [Source:MGI Symbol;Acc:MGI:2683592]
ENSMUSG00000021140	5270.05	0.270446	0.0865918	3.12323	0.00178877	0.0266668	Pcnx|pecanex homolog [Source:MGI Symbol;Acc:MGI:1891924]
ENSMUSG00000035900	1521.96	0.270936	0.0886413	3.05654	0.00223904	0.0310893	Gramd4|GRAM domain containing 4 [Source:MGI Symbol;Acc:MGI:2676308]
ENSMUSG00000041684	860.239	0.271972	0.0956893	2.84224	0.0044798	0.0499809	Bivm|basic, immunoglobulin-like variable motif containing [Source:MGI Symbol;Acc:MGI:2179809]
ENSMUSG00000006717	1427.29	0.272089	0.0869154	3.1305	0.00174509	0.0260877	Acot13|acyl-CoA thioesterase 13 [Source:MGI Symbol;Acc:MGI:1914084]
ENSMUSG00000058317	1536.96	0.272444	0.0947256	2.87614	0.00402566	0.0469903	Ube2e2|ubiquitin-conjugating enzyme E2E 2 [Source:MGI Symbol;Acc:MGI:2384997]
ENSMUSG00000026111	1604.62	0.273238	0.0642453	4.25304	2.10887e-05	0.000847213	Unc50|unc-50 homolog (C. elegans) [Source:MGI Symbol;Acc:MGI:1914637]
ENSMUSG00000021076	4162.82	0.27332	0.0939286	2.90987	0.00361585	0.0437574	Actr10|ARP10 actin-related protein 10 [Source:MGI Symbol;Acc:MGI:1891654]
ENSMUSG00000040105	932.885	0.273552	0.0682239	4.00962	6.08176e-05	0.00193066	Plpp6|phospholipid phosphatase 6 [Source:MGI Symbol;Acc:MGI:1921661]
ENSMUSG00000045777	1798.28	0.274085	0.0826431	3.31649	0.000911556	0.0163073	Ifitm10|interferon induced transmembrane protein 10 [Source:MGI Symbol;Acc:MGI:2444776]
ENSMUSG00000039910	977.935	0.274803	0.0697341	3.94073	8.12353e-05	0.00246292	Cited2|Cbp/p300-interacting transactivator, with Glu/Asp-rich carboxy-terminal domain, 2 [Source:MGI Symbol;Acc:MGI:1306784]
ENSMUSG00000041483	1748.53	0.27497	0.0744394	3.69387	0.000220863	0.00554384	Zfp281|zinc finger protein 281 [Source:MGI Symbol;Acc:MGI:3029290]
ENSMUSG00000026123	12691.3	0.27785	0.0865952	3.20861	0.00133378	0.0214013	Plekhb2|pleckstrin homology domain containing, family B (evectins) member 2 [Source:MGI Symbol;Acc:MGI:2385825]
ENSMUSG00000015476	1752.23	0.279839	0.0941416	2.97254	0.00295351	0.0378025	Prrt1|proline-rich transmembrane protein 1 [Source:MGI Symbol;Acc:MGI:1932118]
ENSMUSG00000093904	8437.17	0.280404	0.0948961	2.95486	0.00312815	0.0395662	Tomm20|translocase of outer mitochondrial membrane 20 [Source:MGI Symbol;Acc:MGI:1915202]
ENSMUSG00000027167	737.712	0.280874	0.0745136	3.76943	0.00016362	0.00437939	Elp4|elongator acetyltransferase complex subunit 4 [Source:MGI Symbol;Acc:MGI:1925016]
ENSMUSG00000025509	1907.82	0.282887	0.0970112	2.91603	0.0035452	0.0432856	Pnpla2|patatin-like phospholipase domain containing 2 [Source:MGI Symbol;Acc:MGI:1914103]
ENSMUSG00000007476	2540.65	0.283716	0.0502179	5.64969	1.60739e-08	1.6064e-06	Lrrc8a|leucine rich repeat containing 8A [Source:MGI Symbol;Acc:MGI:2652847]
ENSMUSG00000078566	2878.73	0.28599	0.0948651	3.0147	0.00257233	0.0342765	Bnip3|BCL2/adenovirus E1B interacting protein 3 [Source:MGI Symbol;Acc:MGI:109326]
ENSMUSG00000048240	1874.93	0.287326	0.081004	3.54706	0.000389562	0.00851148	Gng7|guanine nucleotide binding protein (G protein), gamma 7 [Source:MGI Symbol;Acc:MGI:95787]
ENSMUSG00000028760	7475.54	0.289459	0.0944737	3.06391	0.00218462	0.0307131	Eif4g3|eukaryotic translation initiation factor 4 gamma, 3 [Source:MGI Symbol;Acc:MGI:1923935]
ENSMUSG00000022450	3225.24	0.290142	0.0713691	4.06537	4.79573e-05	0.00160514	Ndufa6|NADH dehydrogenase (ubiquinone) 1 alpha subcomplex, 6 (B14) [Source:MGI Symbol;Acc:MGI:1914380]
ENSMUSG00000021868	1297.62	0.291074	0.0699471	4.16135	3.16368e-05	0.00116409	Ppif|peptidylprolyl isomerase F (cyclophilin F) [Source:MGI Symbol;Acc:MGI:2145814]
ENSMUSG00000063576	3933.28	0.291797	0.0944616	3.08906	0.00200791	0.0289072	Klhdc3|kelch domain containing 3 [Source:MGI Symbol;Acc:MGI:2651568]
ENSMUSG00000020108	2710.09	0.293493	0.0992701	2.95651	0.00311145	0.0393858	Ddit4|DNA-damage-inducible transcript 4 [Source:MGI Symbol;Acc:MGI:1921997]
ENSMUSG00000052632	2817.45	0.293588	0.0949253	3.09283	0.00198257	0.0286844	Asap2|ArfGAP with SH3 domain, ankyrin repeat and PH domain 2 [Source:MGI Symbol;Acc:MGI:2685438]
ENSMUSG00000030884	6628.31	0.294242	0.100427	2.92991	0.00339059	0.0421286	Uqcrc2|ubiquinol cytochrome c reductase core protein 2 [Source:MGI Symbol;Acc:MGI:1914253]
ENSMUSG00000042613	13258.5	0.29468	0.0790283	3.72879	0.000192398	0.00497592	Pbxip1|pre B cell leukemia transcription factor interacting protein 1 [Source:MGI Symbol;Acc:MGI:2441670]
ENSMUSG00000038236	2212.37	0.295524	0.0648477	4.5572	5.18407e-06	0.000279767	Hoxa7|homeobox A7 [Source:MGI Symbol;Acc:MGI:96179]
ENSMUSG00000029270	1358.24	0.295763	0.0753542	3.92497	8.67412e-05	0.00260063	Fam69a|family with sequence similarity 69, member A [Source:MGI Symbol;Acc:MGI:1914516]
ENSMUSG00000034135	7047.31	0.299605	0.0756403	3.96092	7.46617e-05	0.00230037	Sik3|SIK family kinase 3 [Source:MGI Symbol;Acc:MGI:2446296]
ENSMUSG00000074892	7118.44	0.299944	0.0841379	3.56491	0.000363987	0.00810585	B3galt5|UDP-Gal:betaGlcNAc beta 1,3-galactosyltransferase, polypeptide 5 [Source:MGI Symbol;Acc:MGI:2136878]
ENSMUSG00000026393	5447.33	0.299967	0.0894699	3.35271	0.000800235	0.0147729	Nek7|NIMA (never in mitosis gene a)-related expressed kinase 7 [Source:MGI Symbol;Acc:MGI:1890645]
ENSMUSG00000017677	7045.57	0.300499	0.0798659	3.76255	0.000168191	0.00447908	Wsb1|WD repeat and SOCS box-containing 1 [Source:MGI Symbol;Acc:MGI:1926139]
ENSMUSG00000025766	782.395	0.302366	0.0899837	3.36022	0.000778791	0.0145093	D3Ertd751e|DNA segment, Chr 3, ERATO Doi 751, expressed [Source:MGI Symbol;Acc:MGI:1289213]
ENSMUSG00000013150	878.087	0.302642	0.0916343	3.30271	0.000957549	0.0169614	Gfod2|glucose-fructose oxidoreductase domain containing 2 [Source:MGI Symbol;Acc:MGI:1917825]
ENSMUSG00000024304	5494.19	0.30357	0.0626822	4.84301	1.27886e-06	8.11953e-05	Cdh2|cadherin 2 [Source:MGI Symbol;Acc:MGI:88355]
ENSMUSG00000018659	1469.91	0.307241	0.0860833	3.56911	0.000358201	0.00801683	Pnpo|pyridoxine 5'-phosphate oxidase [Source:MGI Symbol;Acc:MGI:2144151]
ENSMUSG00000035713	1414.08	0.307275	0.0975243	3.15075	0.00162853	0.02485	Usp35|ubiquitin specific peptidase 35 [Source:MGI Symbol;Acc:MGI:2685339]
ENSMUSG00000025083	2000.33	0.30767	0.0969961	3.17198	0.00151403	0.023592	Afap1l2|actin filament associated protein 1-like 2 [Source:MGI Symbol;Acc:MGI:2147658]
ENSMUSG00000001138	1467.3	0.307914	0.102828	2.99446	0.0027493	0.0359617	Cnnm3|cyclin M3 [Source:MGI Symbol;Acc:MGI:2151055]
ENSMUSG00000032902	6605.36	0.308351	0.0915714	3.36733	0.000759006	0.0142061	Slc16a1|solute carrier family 16 (monocarboxylic acid transporters), member 1 [Source:MGI Symbol;Acc:MGI:106013]
ENSMUSG00000025421	3729.86	0.308798	0.0944881	3.26812	0.00108266	0.0183542	Hdhd2|haloacid dehalogenase-like hydrolase domain containing 2 [Source:MGI Symbol;Acc:MGI:1924237]
ENSMUSG00000018593	111046	0.308897	0.0710376	4.34837	1.37156e-05	0.000606707	Sparc|secreted acidic cysteine rich glycoprotein [Source:MGI Symbol;Acc:MGI:98373]
ENSMUSG00000057396	218.362	0.309073	0.107867	2.86533	0.00416573	0.0479	Zfp759|zinc finger protein 759 [Source:MGI Symbol;Acc:MGI:2446280]
ENSMUSG00000027168	522.693	0.309921	0.107882	2.87276	0.00406898	0.0472459	Pax6|paired box 6 [Source:MGI Symbol;Acc:MGI:97490]
ENSMUSG00000068762	368.387	0.309924	0.0890017	3.48222	0.000497277	0.0103482	Gstm6|glutathione S-transferase, mu 6 [Source:MGI Symbol;Acc:MGI:1309467]
ENSMUSG00000038894	4421.48	0.310338	0.0961375	3.22807	0.0012463	0.0202558	Irs2|insulin receptor substrate 2 [Source:MGI Symbol;Acc:MGI:109334]
ENSMUSG00000022797	5270.02	0.310542	0.0929669	3.34035	0.000836729	0.0153242	Tfrc|transferrin receptor [Source:MGI Symbol;Acc:MGI:98822]
ENSMUSG00000036890	848.888	0.310917	0.104299	2.98102	0.00287293	0.0369858	Gtdc1|glycosyltransferase-like domain containing 1 [Source:MGI Symbol;Acc:MGI:2444269]
ENSMUSG00000003363	10061.7	0.310922	0.062808	4.95036	7.40758e-07	4.99703e-05	Pld3|phospholipase D family, member 3 [Source:MGI Symbol;Acc:MGI:1333782]
ENSMUSG00000067787	3076.79	0.312265	0.0866989	3.60172	0.000316123	0.00730104	Blcap|bladder cancer associated protein [Source:MGI Symbol;Acc:MGI:1858907]
ENSMUSG00000020034	1158.87	0.314452	0.107663	2.92069	0.00349253	0.0428689	Tcp11l2|t-complex 11 (mouse) like 2 [Source:MGI Symbol;Acc:MGI:2444679]
ENSMUSG00000027806	1994.54	0.315171	0.0736108	4.28159	1.85564e-05	0.000770805	Tsc22d2|TSC22 domain family, member 2 [Source:MGI Symbol;Acc:MGI:1919283]
ENSMUSG00000041132	897.685	0.315606	0.0981898	3.21424	0.00130789	0.0210904	N4bp2l1|NEDD4 binding protein 2-like 1 [Source:MGI Symbol;Acc:MGI:2140872]
ENSMUSG00000040410	796.293	0.315714	0.106217	2.97234	0.00295544	0.0378025	Fbxl4|F-box and leucine-rich repeat protein 4 [Source:MGI Symbol;Acc:MGI:2140367]
ENSMUSG00000058135	10733.8	0.31631	0.0943699	3.35181	0.000802858	0.0147876	Gstm1|glutathione S-transferase, mu 1 [Source:MGI Symbol;Acc:MGI:95860]
ENSMUSG00000055980	1283.71	0.316632	0.0980948	3.22782	0.00124738	0.0202558	Irs1|insulin receptor substrate 1 [Source:MGI Symbol;Acc:MGI:99454]
ENSMUSG00000028538	2302.74	0.316921	0.0568312	5.57653	2.45361e-08	2.39301e-06	St3gal3|ST3 beta-galactoside alpha-2,3-sialyltransferase 3 [Source:MGI Symbol;Acc:MGI:1316659]
ENSMUSG00000057440	498.639	0.317845	0.106367	2.98821	0.00280619	0.0363458	Mpp7|membrane protein, palmitoylated 7 (MAGUK p55 subfamily member 7) [Source:MGI Symbol;Acc:MGI:1922989]
ENSMUSG00000020462	4625.48	0.318644	0.0667885	4.77094	1.8337e-06	0.000113312	Cfap36|cilia and flagella associated protein 36 [Source:MGI Symbol;Acc:MGI:1913994]
ENSMUSG00000042699	5761.24	0.321689	0.0822129	3.91288	9.12012e-05	0.00268952	Dhx9|DEAH (Asp-Glu-Ala-His) box polypeptide 9 [Source:MGI Symbol;Acc:MGI:108177]
ENSMUSG00000004319	8021.83	0.322695	0.11322	2.85015	0.00436989	0.0491993	Clcn3|chloride channel, voltage-sensitive 3 [Source:MGI Symbol;Acc:MGI:103555]
ENSMUSG00000031996	22772.5	0.322728	0.110794	2.91286	0.00358131	0.0435623	Aplp2|amyloid beta (A4) precursor-like protein 2 [Source:MGI Symbol;Acc:MGI:88047]
ENSMUSG00000075702	3099.92	0.323133	0.063067	5.12364	2.99688e-07	2.25724e-05	Selenom|selenoprotein M [Source:MGI Symbol;Acc:MGI:2149786]
ENSMUSG00000013593	8681.91	0.324383	0.056195	5.77245	7.81259e-09	8.43239e-07	Ndufs2|NADH dehydrogenase (ubiquinone) Fe-S protein 2 [Source:MGI Symbol;Acc:MGI:2385112]
ENSMUSG00000024084	670.878	0.325288	0.106851	3.04432	0.00233203	0.0319152	Qpct|glutaminyl-peptide cyclotransferase (glutaminyl cyclase) [Source:MGI Symbol;Acc:MGI:1917786]
ENSMUSG00000028613	2858.04	0.325831	0.113355	2.87443	0.00404759	0.0471442	Lrp8|low density lipoprotein receptor-related protein 8, apolipoprotein e receptor [Source:MGI Symbol;Acc:MGI:1340044]
ENSMUSG00000039682	5091.46	0.325833	0.0546116	5.96638	2.42578e-09	2.80524e-07	Lap3|leucine aminopeptidase 3 [Source:MGI Symbol;Acc:MGI:1914238]
ENSMUSG00000035164	737.328	0.327354	0.114116	2.86862	0.00412268	0.0476079	Zc3h12c|zinc finger CCCH type containing 12C [Source:MGI Symbol;Acc:MGI:3026959]
ENSMUSG00000020681	1315.97	0.329216	0.104445	3.15205	0.00162128	0.024774	Ace|angiotensin I converting enzyme (peptidyl-dipeptidase A) 1 [Source:MGI Symbol;Acc:MGI:87874]
ENSMUSG00000015980	486.61	0.330317	0.102927	3.20922	0.00133096	0.0213772	Lrrc27|leucine rich repeat containing 27 [Source:MGI Symbol;Acc:MGI:1923862]
ENSMUSG00000031672	5815.17	0.330458	0.11314	2.9208	0.00349138	0.0428689	Got2|glutamatic-oxaloacetic transaminase 2, mitochondrial [Source:MGI Symbol;Acc:MGI:95792]
ENSMUSG00000019726	2858.42	0.331483	0.106567	3.11055	0.00186738	0.0275956	Lyst|lysosomal trafficking regulator [Source:MGI Symbol;Acc:MGI:107448]
ENSMUSG00000019577	1309.06	0.333271	0.111482	2.98946	0.00279471	0.0362777	Pdk4|pyruvate dehydrogenase kinase, isoenzyme 4 [Source:MGI Symbol;Acc:MGI:1351481]
ENSMUSG00000116138	682.066	0.333491	0.101894	3.27291	0.00106446	0.0181789	C030006K11Rik|RIKEN cDNA C030006K11 [Source:NCBI gene;Acc:223665]
ENSMUSG00000030268	9018.94	0.335352	0.0419374	7.99649	1.28015e-15	3.39764e-13	Bcat1|branched chain aminotransferase 1, cytosolic [Source:MGI Symbol;Acc:MGI:104861]
ENSMUSG00000079484	578.214	0.335397	0.100048	3.35236	0.000801255	0.0147749	Phyhd1|phytanoyl-CoA dioxygenase domain containing 1 [Source:MGI Symbol;Acc:MGI:3612860]
ENSMUSG00000029598	5991.49	0.335683	0.103792	3.2342	0.00121982	0.0199986	Plbd2|phospholipase B domain containing 2 [Source:MGI Symbol;Acc:MGI:1919022]
ENSMUSG00000030029	7930.58	0.336906	0.117252	2.87335	0.00406149	0.0472063	Lrig1|leucine-rich repeats and immunoglobulin-like domains 1 [Source:MGI Symbol;Acc:MGI:107935]
ENSMUSG00000021365	1799.05	0.337268	0.0683258	4.93617	7.96714e-07	5.34278e-05	Nedd9|neural precursor cell expressed, developmentally down-regulated gene 9 [Source:MGI Symbol;Acc:MGI:97302]
ENSMUSG00000073293	478.777	0.337366	0.109022	3.09447	0.00197167	0.028629	Nudt10|nudix (nucleoside diphosphate linked moiety X)-type motif 10 [Source:MGI Symbol;Acc:MGI:2147931]
ENSMUSG00000020387	2345.97	0.337784	0.1014	3.33121	0.000864708	0.0156947	Jade2|jade family PHD finger 2 [Source:MGI Symbol;Acc:MGI:1924151]
ENSMUSG00000042129	3186.08	0.340351	0.110412	3.08256	0.00205227	0.0293518	Rassf4|Ras association (RalGDS/AF-6) domain family member 4 [Source:MGI Symbol;Acc:MGI:2386853]
ENSMUSG00000025425	1357.36	0.340684	0.0834229	4.08381	4.43023e-05	0.00153241	St8sia5|ST8 alpha-N-acetyl-neuraminide alpha-2,8-sialyltransferase 5 [Source:MGI Symbol;Acc:MGI:109243]
ENSMUSG00000030352	5319.29	0.34088	0.0637795	5.34467	9.05829e-08	7.84121e-06	Tspan9|tetraspanin 9 [Source:MGI Symbol;Acc:MGI:1924558]
ENSMUSG00000028064	1525.28	0.341252	0.0777897	4.38686	1.15e-05	0.000525917	Sema4a|sema domain, immunoglobulin domain (Ig), transmembrane domain (TM) and short cytoplasmic domain, (semaphorin) 4A [Source:MGI Symbol;Acc:MGI:107560]
ENSMUSG00000056515	13302.1	0.342105	0.110129	3.1064	0.00189383	0.0278231	Rab31|RAB31, member RAS oncogene family [Source:MGI Symbol;Acc:MGI:1914603]
ENSMUSG00000030089	680.715	0.344138	0.0803787	4.28145	1.85679e-05	0.000770805	Slc41a3|solute carrier family 41, member 3 [Source:MGI Symbol;Acc:MGI:1918949]
ENSMUSG00000039942	270.159	0.345369	0.102692	3.36317	0.00077053	0.014372	Ptger4|prostaglandin E receptor 4 (subtype EP4) [Source:MGI Symbol;Acc:MGI:104311]
ENSMUSG00000028445	3959.72	0.347673	0.116553	2.98296	0.00285472	0.0368564	Enho|energy homeostasis associated [Source:MGI Symbol;Acc:MGI:1916888]
ENSMUSG00000021254	1828.7	0.347845	0.0746447	4.66001	3.16196e-06	0.00017952	Gpatch2l|G patch domain containing 2 like [Source:MGI Symbol;Acc:MGI:1917623]
ENSMUSG00000040649	2372.53	0.347922	0.087851	3.96037	7.48338e-05	0.00230037	Rimklb|ribosomal modification protein rimK-like family member B [Source:MGI Symbol;Acc:MGI:1918325]
ENSMUSG00000033793	5734.78	0.348317	0.0986249	3.53174	0.000412832	0.00892041	Atp6v1h|ATPase, H+ transporting, lysosomal V1 subunit H [Source:MGI Symbol;Acc:MGI:1914864]
ENSMUSG00000033147	681.661	0.350443	0.0794756	4.40944	1.03639e-05	0.000483446	Slc22a15|solute carrier family 22 (organic anion/cation transporter), member 15 [Source:MGI Symbol;Acc:MGI:3607704]
ENSMUSG00000027397	7001.28	0.351018	0.0571112	6.14622	7.93523e-10	9.5164e-08	Slc20a1|solute carrier family 20, member 1 [Source:MGI Symbol;Acc:MGI:108392]
ENSMUSG00000025545	837.98	0.351152	0.0938551	3.74142	0.000182981	0.00478944	Clybl|citrate lyase beta like [Source:MGI Symbol;Acc:MGI:1916884]
ENSMUSG00000046378	360.913	0.353278	0.12295	2.87333	0.00406167	0.0472063	Asphd1|aspartate beta-hydroxylase domain containing 1 [Source:MGI Symbol;Acc:MGI:2685014]
ENSMUSG00000030223	1131.08	0.35569	0.0824665	4.31315	1.60946e-05	0.000687522	Ptpro|protein tyrosine phosphatase, receptor type, O [Source:MGI Symbol;Acc:MGI:1097152]
ENSMUSG00000047866	3580.39	0.357616	0.113246	3.15785	0.00158936	0.0243672	Lonp2|lon peptidase 2, peroxisomal [Source:MGI Symbol;Acc:MGI:1914137]
ENSMUSG00000021709	13216.3	0.358327	0.102036	3.51175	0.000445159	0.00949556	Erbin|Erbb2 interacting protein [Source:MGI Symbol;Acc:MGI:1890169]
ENSMUSG00000052459	14150.6	0.359462	0.104021	3.45567	0.000548936	0.0110885	Atp6v1a|ATPase, H+ transporting, lysosomal V1 subunit A [Source:MGI Symbol;Acc:MGI:1201780]
ENSMUSG00000021209	1074.6	0.359866	0.123271	2.91931	0.00350806	0.0429944	Ppp4r4|protein phosphatase 4, regulatory subunit 4 [Source:MGI Symbol;Acc:MGI:1921771]
ENSMUSG00000002578	317.193	0.360492	0.122241	2.94903	0.00318774	0.0400073	Ikzf4|IKAROS family zinc finger 4 [Source:MGI Symbol;Acc:MGI:1343139]
ENSMUSG00000001270	78426.7	0.360626	0.106354	3.39081	0.000696865	0.0132421	Ckb|creatine kinase, brain [Source:MGI Symbol;Acc:MGI:88407]
ENSMUSG00000040717	415.357	0.361864	0.122856	2.94543	0.00322503	0.0404127	Il17rd|interleukin 17 receptor D [Source:MGI Symbol;Acc:MGI:2159727]
ENSMUSG00000048330	3471.28	0.362524	0.105822	3.42578	0.000613044	0.0120435	Ric3|RIC3 acetylcholine receptor chaperone [Source:MGI Symbol;Acc:MGI:2443887]
ENSMUSG00000028194	9456.78	0.364291	0.071262	5.112	3.1876e-07	2.38922e-05	Ddah1|dimethylarginine dimethylaminohydrolase 1 [Source:MGI Symbol;Acc:MGI:1916469]
ENSMUSG00000006273	18819.7	0.367827	0.119617	3.07503	0.00210483	0.0298399	Atp6v1b2|ATPase, H+ transporting, lysosomal V1 subunit B2 [Source:MGI Symbol;Acc:MGI:109618]
ENSMUSG00000050545	231.648	0.368086	0.128884	2.85594	0.00429097	0.0486831	Fam228b|family with sequence similarity 228, member B [Source:MGI Symbol;Acc:MGI:2442121]
ENSMUSG00000020589	2733.21	0.369898	0.104244	3.54838	0.00038761	0.00848027	Fam49a|family with sequence similarity 49, member A [Source:MGI Symbol;Acc:MGI:1261783]
ENSMUSG00000026384	1985.29	0.370768	0.126822	2.92354	0.00346075	0.0426729	Ptpn4|protein tyrosine phosphatase, non-receptor type 4 [Source:MGI Symbol;Acc:MGI:1099792]
ENSMUSG00000021559	2069.49	0.371123	0.127302	2.91529	0.00355356	0.043355	Dapk1|death associated protein kinase 1 [Source:MGI Symbol;Acc:MGI:1916885]
ENSMUSG00000041852	2081.03	0.371261	0.130326	2.84871	0.00438965	0.0493531	Tcf20|transcription factor 20 [Source:MGI Symbol;Acc:MGI:108399]
ENSMUSG00000052544	1446.26	0.371452	0.130158	2.85384	0.00431943	0.0489032	St6galnac3|ST6 (alpha-N-acetyl-neuraminyl-2,3-beta-galactosyl-1,3)-N-acetylgalactosaminide alpha-2,6-sialyltransferase 3 [Source:MGI Symbol;Acc:MGI:1341828]
ENSMUSG00000025352	2128.8	0.372142	0.102671	3.62459	0.000289417	0.00679864	Gdf11|growth differentiation factor 11 [Source:MGI Symbol;Acc:MGI:1338027]
ENSMUSG00000016763	541.651	0.372395	0.119371	3.11964	0.00181074	0.0268953	Scube1|signal peptide, CUB domain, EGF-like 1 [Source:MGI Symbol;Acc:MGI:1890616]
ENSMUSG00000026773	5245.55	0.374463	0.0686358	5.4558	4.87539e-08	4.47308e-06	Pfkfb3|6-phosphofructo-2-kinase/fructose-2,6-biphosphatase 3 [Source:MGI Symbol;Acc:MGI:2181202]
ENSMUSG00000029003	861.938	0.375333	0.119689	3.1359	0.00171327	0.025707	Mad2l2|MAD2 mitotic arrest deficient-like 2 [Source:MGI Symbol;Acc:MGI:1919140]
ENSMUSG00000020435	1235.65	0.375693	0.0989273	3.79767	0.000146063	0.00398107	Osbp2|oxysterol binding protein 2 [Source:MGI Symbol;Acc:MGI:1921559]
ENSMUSG00000036120	1192.51	0.376149	0.0604972	6.21762	5.0475e-10	6.19084e-08	Rfxank|regulatory factor X-associated ankyrin-containing protein [Source:MGI Symbol;Acc:MGI:1333865]
ENSMUSG00000006411	482.775	0.377027	0.128356	2.93736	0.00331022	0.0413203	Nectin4|nectin cell adhesion molecule 4 [Source:MGI Symbol;Acc:MGI:1918990]
ENSMUSG00000001763	704.861	0.377606	0.122143	3.0915	0.00199147	0.028736	Tspan33|tetraspanin 33 [Source:MGI Symbol;Acc:MGI:1919012]
ENSMUSG00000031119	575.878	0.378163	0.105613	3.58064	0.000342758	0.00776118	Gpc4|glypican 4 [Source:MGI Symbol;Acc:MGI:104902]
ENSMUSG00000067567	735.634	0.378433	0.0846529	4.47041	7.80707e-06	0.000384184	Hdac8|histone deacetylase 8 [Source:MGI Symbol;Acc:MGI:1917565]
ENSMUSG00000024302	6546.83	0.381528	0.123761	3.08278	0.00205077	0.0293518	Dtna|dystrobrevin alpha [Source:MGI Symbol;Acc:MGI:106039]
ENSMUSG00000030494	1547.34	0.385304	0.12787	3.01323	0.00258479	0.0343279	Rhpn2|rhophilin, Rho GTPase binding protein 2 [Source:MGI Symbol;Acc:MGI:1289234]
ENSMUSG00000029314	486.115	0.387815	0.109151	3.55301	0.000380857	0.00840073	Gpat3|glycerol-3-phosphate acyltransferase 3 [Source:MGI Symbol;Acc:MGI:3603816]
ENSMUSG00000073591	641.518	0.389441	0.086018	4.52744	5.97033e-06	0.000306448	Pcdhb22|protocadherin beta 22 [Source:MGI Symbol;Acc:MGI:2136760]
ENSMUSG00000040111	5568.32	0.389678	0.130359	2.98927	0.00279645	0.0362777	Gramd1b|GRAM domain containing 1B [Source:MGI Symbol;Acc:MGI:1925037]
ENSMUSG00000034751	3523.05	0.390031	0.130346	2.99227	0.00276913	0.0360967	Mast4|microtubule associated serine/threonine kinase family member 4 [Source:MGI Symbol;Acc:MGI:1918885]
ENSMUSG00000004394	3760.83	0.390064	0.0483078	8.07456	6.77203e-16	1.82732e-13	Tmed4|transmembrane p24 trafficking protein 4 [Source:MGI Symbol;Acc:MGI:1915070]
ENSMUSG00000020932	396536	0.390168	0.136168	2.86534	0.00416557	0.0479	Gfap|glial fibrillary acidic protein [Source:MGI Symbol;Acc:MGI:95697]
ENSMUSG00000028389	516.067	0.390628	0.12323	3.1699	0.0015249	0.023737	Zfp37|zinc finger protein 37 [Source:MGI Symbol;Acc:MGI:99181]
ENSMUSG00000021662	1921.41	0.392465	0.119261	3.2908	0.000999038	0.0175428	Arhgef28|Rho guanine nucleotide exchange factor (GEF) 28 [Source:MGI Symbol;Acc:MGI:1346016]
ENSMUSG00000021594	1110.05	0.393052	0.114694	3.42696	0.00061037	0.0120364	Srd5a1|steroid 5 alpha-reductase 1 [Source:MGI Symbol;Acc:MGI:98400]
ENSMUSG00000019210	8716.96	0.39308	0.0931876	4.21816	2.46307e-05	0.000956285	Atp6v1e1|ATPase, H+ transporting, lysosomal V1 subunit E1 [Source:MGI Symbol;Acc:MGI:894326]
ENSMUSG00000026556	1053.1	0.393093	0.109263	3.59768	0.000321068	0.00737634	Vangl2|VANGL planar cell polarity 2 [Source:MGI Symbol;Acc:MGI:2135272]
ENSMUSG00000021271	490.954	0.393677	0.0814717	4.83207	1.35121e-06	8.51211e-05	Zfp839|zinc finger protein 839 [Source:MGI Symbol;Acc:MGI:1920055]
ENSMUSG00000021234	558.638	0.39439	0.12896	3.05824	0.0022264	0.0309668	Fam161b|family with sequence similarity 161, member B [Source:MGI Symbol;Acc:MGI:2443027]
ENSMUSG00000040557	378.89	0.395555	0.12144	3.2572	0.00112516	0.0189071	Mettl27|methyltransferase like 27 [Source:MGI Symbol;Acc:MGI:1933146]
ENSMUSG00000026473	60988.4	0.396797	0.103907	3.81877	0.000134119	0.00371177	Glul|glutamate-ammonia ligase (glutamine synthetase) [Source:MGI Symbol;Acc:MGI:95739]
ENSMUSG00000091586	191.301	0.397214	0.108479	3.66166	0.000250588	0.00609162	Cyp4f17|cytochrome P450, family 4, subfamily f, polypeptide 17 [Source:MGI Symbol;Acc:MGI:3646233]
ENSMUSG00000040128	1438.94	0.397972	0.0860628	4.6242	3.76047e-06	0.000209938	Pnrc1|proline-rich nuclear receptor coactivator 1 [Source:MGI Symbol;Acc:MGI:1917838]
ENSMUSG00000049939	1164.59	0.401319	0.141023	2.84577	0.00443047	0.049685	Lrrc4|leucine rich repeat containing 4 [Source:MGI Symbol;Acc:MGI:2182081]
ENSMUSG00000022505	2893.66	0.40212	0.119834	3.35565	0.000791793	0.0146672	Emp2|epithelial membrane protein 2 [Source:MGI Symbol;Acc:MGI:1098726]
ENSMUSG00000058351	355.54	0.402498	0.140743	2.8598	0.00423907	0.0483996	Smim4|small integral membrane protein 4 [Source:MGI Symbol;Acc:MGI:1913737]
ENSMUSG00000007989	3548.63	0.407453	0.104689	3.89203	9.94096e-05	0.00286377	Fzd3|frizzled class receptor 3 [Source:MGI Symbol;Acc:MGI:108476]
ENSMUSG00000004637	828.299	0.417503	0.137542	3.03547	0.00240164	0.0325765	Wwox|WW domain-containing oxidoreductase [Source:MGI Symbol;Acc:MGI:1931237]
ENSMUSG00000028354	2371.09	0.417646	0.129437	3.22662	0.0012526	0.0203114	Fmn2|formin 2 [Source:MGI Symbol;Acc:MGI:1859252]
ENSMUSG00000030880	1888.42	0.418811	0.10648	3.93322	8.3815e-05	0.00253079	Polr3e|polymerase (RNA) III (DNA directed) polypeptide E [Source:MGI Symbol;Acc:MGI:1349452]
ENSMUSG00000071856	979.293	0.418816	0.115019	3.64126	0.000271302	0.00645938	Mcc|mutated in colorectal cancers [Source:MGI Symbol;Acc:MGI:96930]
ENSMUSG00000022837	747.59	0.419007	0.125115	3.34897	0.000811133	0.0148892	Iqcb1|IQ calmodulin-binding motif containing 1 [Source:MGI Symbol;Acc:MGI:2443764]
ENSMUSG00000019761	126.252	0.420511	0.137605	3.05592	0.00224374	0.0311278	Krt10|keratin 10 [Source:MGI Symbol;Acc:MGI:96685]
ENSMUSG00000074738	1162.91	0.420527	0.11358	3.70249	0.000213498	0.005384	Fndc10|fibronectin type III domain containing 10 [Source:MGI Symbol;Acc:MGI:2444790]
ENSMUSG00000030102	3009.55	0.422222	0.137538	3.06985	0.00214169	0.0302342	Itpr1|inositol 1,4,5-trisphosphate receptor 1 [Source:MGI Symbol;Acc:MGI:96623]
ENSMUSG00000054640	832.106	0.422549	0.140294	3.01189	0.00259631	0.0343979	Slc8a1|solute carrier family 8 (sodium/calcium exchanger), member 1 [Source:MGI Symbol;Acc:MGI:107956]
ENSMUSG00000013698	65620.6	0.422962	0.11221	3.76938	0.000163652	0.00437939	Pea15a|phosphoprotein enriched in astrocytes 15A [Source:MGI Symbol;Acc:MGI:104799]
ENSMUSG00000037826	1237.47	0.426455	0.138979	3.06848	0.00215153	0.0303162	Ppm1k|protein phosphatase 1K (PP2C domain containing) [Source:MGI Symbol;Acc:MGI:2442111]
ENSMUSG00000045062	222.997	0.430027	0.150545	2.85646	0.00428388	0.0486367	Pcdhb7|protocadherin beta 7 [Source:MGI Symbol;Acc:MGI:2136741]
ENSMUSG00000027447	42328.4	0.431025	0.102998	4.18478	2.85448e-05	0.00107276	Cst3|cystatin C [Source:MGI Symbol;Acc:MGI:102519]
ENSMUSG00000032702	2894.08	0.433092	0.0558406	7.75586	8.77467e-15	2.12033e-12	Kank1|KN motif and ankyrin repeat domains 1 [Source:MGI Symbol;Acc:MGI:2147707]
ENSMUSG00000020037	1655.14	0.433745	0.0919695	4.71619	2.40304e-06	0.00014199	Rfx4|regulatory factor X, 4 (influences HLA class II expression) [Source:MGI Symbol;Acc:MGI:1918387]
ENSMUSG00000032641	648.243	0.434645	0.0860387	5.05174	4.37802e-07	3.16429e-05	Gpr19|G protein-coupled receptor 19 [Source:MGI Symbol;Acc:MGI:892973]
ENSMUSG00000022679	1368.77	0.435865	0.11519	3.78387	0.000154409	0.0041766	Mpv17l|Mpv17 transgene, kidney disease mutant-like [Source:MGI Symbol;Acc:MGI:2135951]
ENSMUSG00000044626	144.931	0.437322	0.150159	2.91238	0.00358683	0.0435967	Liph|lipase, member H [Source:MGI Symbol;Acc:MGI:2388029]
ENSMUSG00000039960	5410.33	0.437755	0.0842075	5.19852	2.00877e-07	1.57111e-05	Rhou|ras homolog family member U [Source:MGI Symbol;Acc:MGI:1916831]
ENSMUSG00000036578	2254.92	0.438711	0.0867242	5.05869	4.22144e-07	3.0648e-05	Fxyd7|FXYD domain-containing ion transport regulator 7 [Source:MGI Symbol;Acc:MGI:1889006]
ENSMUSG00000039452	1381.11	0.439312	0.108712	4.04107	5.32071e-05	0.00173674	Snx22|sorting nexin 22 [Source:MGI Symbol;Acc:MGI:2685966]
ENSMUSG00000053819	6478.03	0.440035	0.128029	3.43699	0.000588221	0.0116796	Camk2d|calcium/calmodulin-dependent protein kinase II, delta [Source:MGI Symbol;Acc:MGI:1341265]
ENSMUSG00000020321	19218.8	0.440706	0.147586	2.98611	0.00282555	0.0365381	Mdh1|malate dehydrogenase 1, NAD (soluble) [Source:MGI Symbol;Acc:MGI:97051]
ENSMUSG00000038227	1384.3	0.441242	0.153376	2.87687	0.00401643	0.0469163	Hoxa9|homeobox A9 [Source:MGI Symbol;Acc:MGI:96180]
ENSMUSG00000022223	1481.33	0.442673	0.146033	3.03133	0.00243479	0.0329042	Sdr39u1|short chain dehydrogenase/reductase family 39U, member 1 [Source:MGI Symbol;Acc:MGI:1916876]
ENSMUSG00000048747	557.661	0.443177	0.136813	3.23929	0.00119827	0.0197556	E130114P18Rik|RIKEN cDNA E130114P18 gene [Source:MGI Symbol;Acc:MGI:2442873]
ENSMUSG00000038456	1749.61	0.443653	0.0759651	5.84023	5.21297e-09	5.74136e-07	Dennd2a|DENN/MADD domain containing 2A [Source:MGI Symbol;Acc:MGI:2444961]
ENSMUSG00000089809	946.245	0.443817	0.0838328	5.29407	1.19626e-07	9.98322e-06	Rasgef1b|RasGEF domain family, member 1B [Source:MGI Symbol;Acc:MGI:2443755]
ENSMUSG00000032482	5105.83	0.444585	0.116391	3.81975	0.000133587	0.00370974	Cspg5|chondroitin sulfate proteoglycan 5 [Source:MGI Symbol;Acc:MGI:1352747]
ENSMUSG00000021047	3451.53	0.445698	0.139301	3.19952	0.00137655	0.0218923	Nova1|neuro-oncological ventral antigen 1 [Source:MGI Symbol;Acc:MGI:104297]
ENSMUSG00000026235	1057.19	0.450385	0.155728	2.89212	0.0038265	0.0454853	Epha4|Eph receptor A4 [Source:MGI Symbol;Acc:MGI:98277]
ENSMUSG00000038244	1972.41	0.450569	0.137105	3.28632	0.00101507	0.0176969	Mical2|microtubule associated monooxygenase, calponin and LIM domain containing 2 [Source:MGI Symbol;Acc:MGI:2444947]
ENSMUSG00000027333	4100.01	0.451142	0.0837527	5.38659	7.18055e-08	6.42282e-06	Smox|spermine oxidase [Source:MGI Symbol;Acc:MGI:2445356]
ENSMUSG00000020639	275.559	0.451865	0.141626	3.19055	0.00142005	0.0224079	Pfn4|profilin family, member 4 [Source:MGI Symbol;Acc:MGI:1920121]
ENSMUSG00000008318	1041.12	0.452218	0.12375	3.65429	0.000257892	0.00623175	Relt|RELT tumor necrosis factor receptor [Source:MGI Symbol;Acc:MGI:2443373]
ENSMUSG00000050875	1817.93	0.454724	0.117963	3.8548	0.000115825	0.00327262	A730017C20Rik|RIKEN cDNA A730017C20 gene [Source:MGI Symbol;Acc:MGI:2442934]
ENSMUSG00000029095	3858.35	0.455177	0.105015	4.3344	1.46155e-05	0.000637805	Ablim2|actin-binding LIM protein 2 [Source:MGI Symbol;Acc:MGI:2385758]
ENSMUSG00000047261	10308.2	0.45522	0.0884663	5.14568	2.66552e-07	2.04525e-05	Gap43|growth associated protein 43 [Source:MGI Symbol;Acc:MGI:95639]
ENSMUSG00000030688	2081.13	0.455371	0.106657	4.26949	1.95925e-05	0.000803044	Stard10|START domain containing 10 [Source:MGI Symbol;Acc:MGI:1860093]
ENSMUSG00000022257	5779.55	0.456556	0.12284	3.71667	0.000201868	0.00514683	Laptm4b|lysosomal-associated protein transmembrane 4B [Source:MGI Symbol;Acc:MGI:1890494]
ENSMUSG00000002332	20460.1	0.457422	0.112922	4.05076	5.10515e-05	0.00167993	Dhrs1|dehydrogenase/reductase (SDR family) member 1 [Source:MGI Symbol;Acc:MGI:1196314]
ENSMUSG00000029049	146.346	0.457683	0.133722	3.42265	0.000620129	0.0121352	Morn1|MORN repeat containing 1 [Source:MGI Symbol;Acc:MGI:1924116]
ENSMUSG00000031530	190.006	0.45862	0.1335	3.43536	0.000591773	0.0117125	Dusp4|dual specificity phosphatase 4 [Source:MGI Symbol;Acc:MGI:2442191]
ENSMUSG00000072969	524.93	0.459515	0.125884	3.65031	0.000261928	0.00631043	Armcx5|armadillo repeat containing, X-linked 5 [Source:MGI Symbol;Acc:MGI:2148026]
ENSMUSG00000021091	75422.4	0.463289	0.125292	3.69768	0.000217582	0.00546997	Serpina3n|serine (or cysteine) peptidase inhibitor, clade A, member 3N [Source:MGI Symbol;Acc:MGI:105045]
ENSMUSG00000032238	2122.99	0.464329	0.11132	4.17112	3.03109e-05	0.00112812	Rora|RAR-related orphan receptor alpha [Source:MGI Symbol;Acc:MGI:104661]
ENSMUSG00000022094	4984.16	0.465233	0.119522	3.89246	9.92343e-05	0.00286377	Slc39a14|solute carrier family 39 (zinc transporter), member 14 [Source:MGI Symbol;Acc:MGI:2384851]
ENSMUSG00000048347	309.871	0.465567	0.119181	3.9064	9.36826e-05	0.00274768	Pcdhb18|protocadherin beta 18 [Source:MGI Symbol;Acc:MGI:2136756]
ENSMUSG00000022658	9488.7	0.465767	0.114317	4.07435	4.61436e-05	0.00156211	Tagln3|transgelin 3 [Source:MGI Symbol;Acc:MGI:1926784]
ENSMUSG00000003411	1002.03	0.467131	0.0930664	5.01933	5.18509e-07	3.64985e-05	Rab3b|RAB3B, member RAS oncogene family [Source:MGI Symbol;Acc:MGI:1917158]
ENSMUSG00000052613	1239.46	0.467302	0.124199	3.76252	0.000168207	0.00447908	Pcdh15|protocadherin 15 [Source:MGI Symbol;Acc:MGI:1891428]
ENSMUSG00000024421	192.368	0.468106	0.129891	3.60383	0.000313567	0.00727313	Lama3|laminin, alpha 3 [Source:MGI Symbol;Acc:MGI:99909]
ENSMUSG00000049892	197.375	0.469677	0.150018	3.1308	0.00174332	0.0260854	Rasd1|RAS, dexamethasone-induced 1 [Source:MGI Symbol;Acc:MGI:1270848]
ENSMUSG00000003418	272.71	0.471508	0.117688	4.00643	6.16427e-05	0.00195302	St8sia6|ST8 alpha-N-acetyl-neuraminide alpha-2,8-sialyltransferase 6 [Source:MGI Symbol;Acc:MGI:2386797]
ENSMUSG00000026360	1681.53	0.471697	0.107066	4.40568	1.05454e-05	0.00048658	Rgs2|regulator of G-protein signaling 2 [Source:MGI Symbol;Acc:MGI:1098271]
ENSMUSG00000001520	726.454	0.472439	0.152424	3.09951	0.00193842	0.0282731	Nrip2|nuclear receptor interacting protein 2 [Source:MGI Symbol;Acc:MGI:1891884]
ENSMUSG00000052364	1685.26	0.473495	0.161695	2.92833	0.00340791	0.042274	B630019K06Rik|RIKEN cDNA B630019K06 gene [Source:MGI Symbol;Acc:MGI:2147918]
ENSMUSG00000001313	7412.14	0.476281	0.106155	4.48664	7.23563e-06	0.000360446	Rnd2|Rho family GTPase 2 [Source:MGI Symbol;Acc:MGI:1338755]
ENSMUSG00000029238	4174.31	0.477496	0.0764723	6.24403	4.26429e-10	5.27014e-08	Clock|circadian locomotor output cycles kaput [Source:MGI Symbol;Acc:MGI:99698]
ENSMUSG00000038486	12885.7	0.479117	0.148407	3.2284	0.00124487	0.0202557	Sv2a|synaptic vesicle glycoprotein 2 a [Source:MGI Symbol;Acc:MGI:1927139]
ENSMUSG00000032840	1712.03	0.47983	0.0854113	5.61787	1.93322e-08	1.92017e-06	2410131K14Rik|RIKEN cDNA 2410131K14 gene [Source:MGI Symbol;Acc:MGI:1924042]
ENSMUSG00000004031	1600.34	0.480581	0.135237	3.55364	0.000379945	0.00840073	Brinp2|bone morphogenic protein/retinoic acid inducible neural-specific 2 [Source:MGI Symbol;Acc:MGI:2443333]
ENSMUSG00000060206	2041.25	0.481634	0.135819	3.54615	0.000390904	0.0085293	Zfp462|zinc finger protein 462 [Source:MGI Symbol;Acc:MGI:107690]
ENSMUSG00000040998	863.661	0.483437	0.139003	3.47788	0.000505402	0.0104446	Npnt|nephronectin [Source:MGI Symbol;Acc:MGI:2148811]
ENSMUSG00000037686	1048.98	0.483481	0.0930333	5.19685	2.0269e-07	1.57297e-05	Aspg|asparaginase [Source:MGI Symbol;Acc:MGI:2144822]
ENSMUSG00000036834	694.968	0.48387	0.158706	3.04884	0.00229728	0.031561	Plch1|phospholipase C, eta 1 [Source:MGI Symbol;Acc:MGI:2683547]
ENSMUSG00000000957	4124.34	0.484803	0.148212	3.27101	0.00107162	0.0182338	Mmp14|matrix metallopeptidase 14 (membrane-inserted) [Source:MGI Symbol;Acc:MGI:101900]
ENSMUSG00000015305	9529.27	0.485441	0.0836901	5.80046	6.61343e-09	7.23456e-07	Sash1|SAM and SH3 domain containing 1 [Source:MGI Symbol;Acc:MGI:1917347]
ENSMUSG00000021196	12085.7	0.485689	0.146798	3.30855	0.000937816	0.0166666	Pfkp|phosphofructokinase, platelet [Source:MGI Symbol;Acc:MGI:1891833]
ENSMUSG00000049313	12491.7	0.48702	0.169381	2.8753	0.00403649	0.0470487	Sorl1|sortilin-related receptor, LDLR class A repeats-containing [Source:MGI Symbol;Acc:MGI:1202296]
ENSMUSG00000050071	676.504	0.487503	0.163031	2.99025	0.00278751	0.0362489	Bex1|brain expressed X-linked 1 [Source:MGI Symbol;Acc:MGI:1328321]
ENSMUSG00000035561	331.206	0.487526	0.119668	4.07398	4.62169e-05	0.00156211	Aldh1b1|aldehyde dehydrogenase 1 family, member B1 [Source:MGI Symbol;Acc:MGI:1919785]
ENSMUSG00000021376	864.448	0.490076	0.0880626	5.56509	2.62013e-08	2.52499e-06	Tpmt|thiopurine methyltransferase [Source:MGI Symbol;Acc:MGI:98812]
ENSMUSG00000024935	2213.37	0.491624	0.152804	3.21736	0.00129378	0.0209254	Slc1a1|solute carrier family 1 (neuronal/epithelial high affinity glutamate transporter, system Xag), member 1 [Source:MGI Symbol;Acc:MGI:105083]
ENSMUSG00000045731	488.445	0.491993	0.170671	2.88269	0.00394297	0.046393	Pnoc|prepronociceptin [Source:MGI Symbol;Acc:MGI:105308]
ENSMUSG00000037419	17206.9	0.492251	0.0869704	5.65999	1.51382e-08	1.5318e-06	Endod1|endonuclease domain containing 1 [Source:MGI Symbol;Acc:MGI:1919196]
ENSMUSG00000025190	8658.06	0.494048	0.16195	3.05062	0.0022837	0.0314481	Got1|glutamic-oxaloacetic transaminase 1, soluble [Source:MGI Symbol;Acc:MGI:95791]
ENSMUSG00000049796	253.948	0.495211	0.156559	3.1631	0.00156098	0.0240003	Crh|corticotropin releasing hormone [Source:MGI Symbol;Acc:MGI:88496]
ENSMUSG00000022253	3824.91	0.495701	0.110272	4.49525	6.94894e-06	0.000349389	Nadk2|NAD kinase 2, mitochondrial [Source:MGI Symbol;Acc:MGI:1915896]
ENSMUSG00000022105	3411.42	0.496016	0.058007	8.55096	1.22067e-17	3.87502e-15	Rb1|RB transcriptional corepressor 1 [Source:MGI Symbol;Acc:MGI:97874]
ENSMUSG00000031825	1098.14	0.49642	0.173466	2.86177	0.00421287	0.0481683	Crispld2|cysteine-rich secretory protein LCCL domain containing 2 [Source:MGI Symbol;Acc:MGI:1926142]
ENSMUSG00000030774	7974.09	0.49789	0.169364	2.93976	0.00328467	0.0410647	Pak1|p21 (RAC1) activated kinase 1 [Source:MGI Symbol;Acc:MGI:1339975]
ENSMUSG00000029864	715.969	0.499031	0.0672338	7.42233	1.15077e-13	2.45144e-11	Gstk1|glutathione S-transferase kappa 1 [Source:MGI Symbol;Acc:MGI:1923513]
ENSMUSG00000037946	3061.41	0.501783	0.174319	2.87854	0.00399524	0.0467025	Fgd3|FYVE, RhoGEF and PH domain containing 3 [Source:MGI Symbol;Acc:MGI:1353657]
ENSMUSG00000042487	1307.5	0.50224	0.0704874	7.12525	1.03895e-12	2.05129e-10	Leo1|Leo1, Paf1/RNA polymerase II complex component [Source:MGI Symbol;Acc:MGI:2685031]
ENSMUSG00000023067	4903.67	0.504635	0.133578	3.77784	0.000158196	0.00426153	Cdkn1a|cyclin-dependent kinase inhibitor 1A (P21) [Source:MGI Symbol;Acc:MGI:104556]
ENSMUSG00000015357	1531.84	0.505375	0.0787371	6.41851	1.37615e-10	1.92068e-08	Clpx|caseinolytic mitochondrial matrix peptidase chaperone subunit [Source:MGI Symbol;Acc:MGI:1346017]
ENSMUSG00000058756	12607.6	0.509906	0.130228	3.91549	9.02223e-05	0.00267038	Thra|thyroid hormone receptor alpha [Source:MGI Symbol;Acc:MGI:98742]
ENSMUSG00000027210	1709.55	0.51001	0.175495	2.90612	0.00365939	0.0440808	Meis2|Meis homeobox 2 [Source:MGI Symbol;Acc:MGI:108564]
ENSMUSG00000040855	2061.56	0.511486	0.168953	3.02738	0.00246688	0.0331726	Reps2|RALBP1 associated Eps domain containing protein 2 [Source:MGI Symbol;Acc:MGI:2663511]
ENSMUSG00000019923	30287.6	0.511905	0.175619	2.91485	0.00355854	0.0433831	Zwint|ZW10 interactor [Source:MGI Symbol;Acc:MGI:1289227]
ENSMUSG00000027993	9445.71	0.513098	0.126297	4.06265	4.8519e-05	0.0016163	Trim2|tripartite motif-containing 2 [Source:MGI Symbol;Acc:MGI:1933163]
ENSMUSG00000050164	269.969	0.513359	0.123118	4.16967	3.05046e-05	0.00113273	Mchr1|melanin-concentrating hormone receptor 1 [Source:MGI Symbol;Acc:MGI:2180756]
ENSMUSG00000055866	1016.57	0.514561	0.119454	4.30761	1.65029e-05	0.000695786	Per2|period circadian clock 2 [Source:MGI Symbol;Acc:MGI:1195265]
ENSMUSG00000016946	3008.23	0.516001	0.0701501	7.35567	1.89976e-13	3.94323e-11	Kctd5|potassium channel tetramerisation domain containing 5 [Source:MGI Symbol;Acc:MGI:1916509]
ENSMUSG00000029153	672.648	0.517881	0.148586	3.4854	0.000491399	0.0102523	Ociad2|OCIA domain containing 2 [Source:MGI Symbol;Acc:MGI:1916377]
ENSMUSG00000032204	244.102	0.518539	0.155254	3.33993	0.000838005	0.0153303	Aqp9|aquaporin 9 [Source:MGI Symbol;Acc:MGI:1891066]
ENSMUSG00000001985	1389.21	0.518833	0.158781	3.2676	0.00108465	0.0183687	Grik3|glutamate receptor, ionotropic, kainate 3 [Source:MGI Symbol;Acc:MGI:95816]
ENSMUSG00000045573	7088.82	0.521154	0.170122	3.06341	0.00218829	0.0307131	Penk|preproenkephalin [Source:MGI Symbol;Acc:MGI:104629]
ENSMUSG00000029819	746.834	0.522163	0.105793	4.93571	7.98612e-07	5.34278e-05	Npy|neuropeptide Y [Source:MGI Symbol;Acc:MGI:97374]
ENSMUSG00000021477	33085.6	0.522552	0.126405	4.13395	3.56587e-05	0.00128578	Ctsl|cathepsin L [Source:MGI Symbol;Acc:MGI:88564]
ENSMUSG00000100241	1167.25	0.522938	0.143953	3.6327	0.000280469	0.00661922	Slc18a3|solute carrier family 18 (vesicular monoamine), member 3 [Source:MGI Symbol;Acc:MGI:1101061]
ENSMUSG00000023032	3976.71	0.524952	0.157217	3.33902	0.000840731	0.0153455	Slc4a8|solute carrier family 4 (anion exchanger), member 8 [Source:MGI Symbol;Acc:MGI:1928745]
ENSMUSG00000061740	2145.41	0.525061	0.135292	3.88095	0.000104051	0.00298156	Cyp2d22|cytochrome P450, family 2, subfamily d, polypeptide 22 [Source:MGI Symbol;Acc:MGI:1929474]
ENSMUSG00000090122	1287.38	0.525874	0.127312	4.1306	3.61813e-05	0.00129214	Kcne1l|potassium voltage-gated channel, Isk-related family, member 1-like, pseudogene [Source:MGI Symbol;Acc:MGI:1913490]
ENSMUSG00000074218	286.454	0.526844	0.156821	3.35953	0.000780756	0.0145168	Cox7a1|cytochrome c oxidase subunit VIIa 1 [Source:MGI Symbol;Acc:MGI:1316714]
ENSMUSG00000068740	5678.03	0.528188	0.178534	2.95847	0.00309166	0.0391899	Celsr2|cadherin, EGF LAG seven-pass G-type receptor 2 [Source:MGI Symbol;Acc:MGI:1858235]
ENSMUSG00000029126	7845.48	0.52952	0.146952	3.60336	0.00031413	0.00727577	Nsg1|neuron specific gene family member 1 [Source:MGI Symbol;Acc:MGI:109149]
ENSMUSG00000054855	1720.45	0.532591	0.116829	4.55873	5.14645e-06	0.000278666	Rnd1|Rho family GTPase 1 [Source:MGI Symbol;Acc:MGI:2444878]
ENSMUSG00000051048	4180.48	0.532861	0.119245	4.46862	7.87248e-06	0.000385062	P4ha3|procollagen-proline, 2-oxoglutarate 4-dioxygenase (proline 4-hydroxylase), alpha polypeptide III [Source:MGI Symbol;Acc:MGI:2444049]
ENSMUSG00000058153	3758.77	0.534636	0.183874	2.90761	0.00364199	0.0439701	Sez6l|seizure related 6 homolog like [Source:MGI Symbol;Acc:MGI:1935121]
ENSMUSG00000001773	1236.17	0.534978	0.160949	3.32391	0.000887658	0.015968	Folh1|folate hydrolase 1 [Source:MGI Symbol;Acc:MGI:1858193]
ENSMUSG00000068742	2766.44	0.535064	0.143153	3.73771	0.000185703	0.00484925	Cry2|cryptochrome 2 (photolyase-like) [Source:MGI Symbol;Acc:MGI:1270859]
ENSMUSG00000021879	100.497	0.535344	0.187344	2.85755	0.00426927	0.0485681	Dnah12|dynein, axonemal, heavy chain 12 [Source:MGI Symbol;Acc:MGI:107720]
ENSMUSG00000028214	245.262	0.537257	0.161058	3.33579	0.000850578	0.0155012	Gem|GTP binding protein (gene overexpressed in skeletal muscle) [Source:MGI Symbol;Acc:MGI:99844]
ENSMUSG00000044364	106.236	0.538052	0.170866	3.14897	0.00163849	0.0249549	Tmem74b|transmembrane protein 74B [Source:MGI Symbol;Acc:MGI:1918629]
ENSMUSG00000046178	943.699	0.538213	0.185214	2.90589	0.00366206	0.0440808	Nxph1|neurexophilin 1 [Source:MGI Symbol;Acc:MGI:107492]
ENSMUSG00000050108	128.817	0.538544	0.148903	3.61674	0.000298339	0.00695982	Bpifc|BPI fold containing family C [Source:MGI Symbol;Acc:MGI:3026884]
ENSMUSG00000032392	314.175	0.538575	0.109389	4.92347	8.50211e-07	5.64136e-05	Parp16|poly (ADP-ribose) polymerase family, member 16 [Source:MGI Symbol;Acc:MGI:2446133]
ENSMUSG00000029603	2387.89	0.539685	0.132349	4.07773	4.54776e-05	0.00155662	Dtx1|deltex 1, E3 ubiquitin ligase [Source:MGI Symbol;Acc:MGI:1352744]
ENSMUSG00000046186	5018.33	0.540487	0.148752	3.63347	0.000279633	0.00660913	Cd109|CD109 antigen [Source:MGI Symbol;Acc:MGI:2445221]
ENSMUSG00000050840	1885.34	0.541551	0.123717	4.37734	1.20135e-05	0.000544816	Cdh20|cadherin 20 [Source:MGI Symbol;Acc:MGI:1346069]
ENSMUSG00000025978	2246.26	0.542728	0.147732	3.67374	0.000239028	0.00584571	Rftn2|raftlin family member 2 [Source:MGI Symbol;Acc:MGI:1921263]
ENSMUSG00000024598	383.948	0.542835	0.12972	4.18467	2.85583e-05	0.00107276	Fbn2|fibrillin 2 [Source:MGI Symbol;Acc:MGI:95490]
ENSMUSG00000047259	89.7001	0.544386	0.171084	3.18198	0.00146273	0.022925	Mc4r|melanocortin 4 receptor [Source:MGI Symbol;Acc:MGI:99457]
ENSMUSG00000001700	1578.97	0.546409	0.0834207	6.55005	5.75193e-11	8.38953e-09	Gramd3|GRAM domain containing 3 [Source:MGI Symbol;Acc:MGI:1914815]
ENSMUSG00000092009	81.7872	0.548895	0.190885	2.87553	0.00403352	0.0470481	Myh15|myosin, heavy chain 15 [Source:MGI Symbol;Acc:MGI:3643515]
ENSMUSG00000006567	379.066	0.549071	0.191496	2.86727	0.0041403	0.0477433	Atp7b|ATPase, Cu++ transporting, beta polypeptide [Source:MGI Symbol;Acc:MGI:103297]
ENSMUSG00000050447	449.339	0.558873	0.164179	3.40404	0.000663979	0.0127888	Lypd6|LY6/PLAUR domain containing 6 [Source:MGI Symbol;Acc:MGI:2443848]
ENSMUSG00000042607	118.075	0.563318	0.181121	3.11017	0.00186982	0.0275956	Asb4|ankyrin repeat and SOCS box-containing 4 [Source:MGI Symbol;Acc:MGI:1929751]
ENSMUSG00000032532	498.471	0.564857	0.127885	4.41691	1.00123e-05	0.000472592	Cck|cholecystokinin [Source:MGI Symbol;Acc:MGI:88297]
ENSMUSG00000055652	991.071	0.56522	0.0770584	7.33496	2.21795e-13	4.5454e-11	Klhl25|kelch-like 25 [Source:MGI Symbol;Acc:MGI:2668031]
ENSMUSG00000036782	1881.3	0.5672	0.130409	4.34938	1.36523e-05	0.000605564	Klhl13|kelch-like 13 [Source:MGI Symbol;Acc:MGI:1914705]
ENSMUSG00000078877	224.588	0.567202	0.112981	5.02035	5.15769e-07	3.64642e-05	Gm14295|predicted gene 14295 [Source:MGI Symbol;Acc:MGI:3709624]
ENSMUSG00000030257	7629.88	0.568513	0.162384	3.50105	0.000463431	0.00980777	Srgap3|SLIT-ROBO Rho GTPase activating protein 3 [Source:MGI Symbol;Acc:MGI:2152938]
ENSMUSG00000029219	525.73	0.568707	0.151247	3.76013	0.000169825	0.00449994	Slc10a4|solute carrier family 10 (sodium/bile acid cotransporter family), member 4 [Source:MGI Symbol;Acc:MGI:3606480]
ENSMUSG00000038007	1234.42	0.569132	0.140155	4.06072	4.89215e-05	0.00162475	Acer2|alkaline ceramidase 2 [Source:MGI Symbol;Acc:MGI:1920932]
ENSMUSG00000039057	491.724	0.570307	0.168689	3.38082	0.000722703	0.013637	Myo16|myosin XVI [Source:MGI Symbol;Acc:MGI:2685951]
ENSMUSG00000020638	1022.21	0.575116	0.168602	3.4111	0.000647025	0.0125754	Cmpk2|cytidine monophosphate (UMP-CMP) kinase 2, mitochondrial [Source:MGI Symbol;Acc:MGI:99830]
ENSMUSG00000036699	2321.07	0.577101	0.198272	2.91065	0.00360676	0.0437076	Zcchc12|zinc finger, CCHC domain containing 12 [Source:MGI Symbol;Acc:MGI:1919943]
ENSMUSG00000035509	145.267	0.577193	0.17443	3.30902	0.00093623	0.0166567	Fbxl21|F-box and leucine-rich repeat protein 21 [Source:MGI Symbol;Acc:MGI:2442921]
ENSMUSG00000024534	355.139	0.577362	0.131403	4.39382	1.11378e-05	0.000510824	Sncaip|synuclein, alpha interacting protein (synphilin) [Source:MGI Symbol;Acc:MGI:1915097]
ENSMUSG00000038094	1593.83	0.578112	0.174555	3.31192	0.000926571	0.0165211	Atp13a4|ATPase type 13A4 [Source:MGI Symbol;Acc:MGI:1924456]
ENSMUSG00000041658	1745.23	0.57969	0.200169	2.89601	0.00377942	0.0450642	Rragb|Ras-related GTP binding B [Source:MGI Symbol;Acc:MGI:3038613]
ENSMUSG00000042708	215.455	0.580253	0.13106	4.42739	9.53815e-06	0.000451528	Shcbp1l|Shc SH2-domain binding protein 1-like [Source:MGI Symbol;Acc:MGI:1919086]
ENSMUSG00000023800	602.953	0.582413	0.105828	5.50341	3.72518e-08	3.54769e-06	Tiam2|T cell lymphoma invasion and metastasis 2 [Source:MGI Symbol;Acc:MGI:1344338]
ENSMUSG00000021303	949.094	0.58304	0.184176	3.16568	0.00154723	0.023858	Gng4|guanine nucleotide binding protein (G protein), gamma 4 [Source:MGI Symbol;Acc:MGI:102703]
ENSMUSG00000030889	132.023	0.584167	0.160523	3.63915	0.000273539	0.00650309	Vwa3a|von Willebrand factor A domain containing 3A [Source:MGI Symbol;Acc:MGI:3041229]
ENSMUSG00000050359	5070.93	0.584379	0.193941	3.01317	0.00258531	0.0343279	Sprr1a|small proline-rich protein 1A [Source:MGI Symbol;Acc:MGI:106660]
ENSMUSG00000021913	6295.58	0.586808	0.115385	5.08564	3.66384e-07	2.72099e-05	Ogdhl|oxoglutarate dehydrogenase-like [Source:MGI Symbol;Acc:MGI:3616088]
ENSMUSG00000036198	1207.76	0.587004	0.157851	3.71872	0.000200235	0.00512133	Arhgap36|Rho GTPase activating protein 36 [Source:MGI Symbol;Acc:MGI:1922654]
ENSMUSG00000019772	144.707	0.587167	0.167282	3.51004	0.000448037	0.00953182	Vip|vasoactive intestinal polypeptide [Source:MGI Symbol;Acc:MGI:98933]
ENSMUSG00000046215	109.173	0.587217	0.162221	3.61985	0.00029477	0.00689643	Rprml|reprimo-like [Source:MGI Symbol;Acc:MGI:2144486]
ENSMUSG00000027087	11948.6	0.587613	0.125063	4.69855	2.62017e-06	0.000153143	Itgav|integrin alpha V [Source:MGI Symbol;Acc:MGI:96608]
ENSMUSG00000050063	14568.2	0.597559	0.166913	3.58006	0.00034351	0.00776736	Klk6|kallikrein related-peptidase 6 [Source:MGI Symbol;Acc:MGI:1343166]
ENSMUSG00000033998	2744.68	0.599739	0.151313	3.96355	7.3842e-05	0.00228149	Kcnk1|potassium channel, subfamily K, member 1 [Source:MGI Symbol;Acc:MGI:109322]
ENSMUSG00000069911	318.756	0.601837	0.173371	3.47137	0.000517805	0.0106386	Fam196b|family with sequence similarity 196, member B [Source:MGI Symbol;Acc:MGI:3643491]
ENSMUSG00000030862	1131.67	0.604246	0.193611	3.12093	0.0018028	0.0268512	Cpxm2|carboxypeptidase X 2 (M14 family) [Source:MGI Symbol;Acc:MGI:1926006]
ENSMUSG00000027360	136.419	0.605629	0.178316	3.39638	0.000682827	0.0130365	Hdc|histidine decarboxylase [Source:MGI Symbol;Acc:MGI:96062]
ENSMUSG00000051041	734.915	0.608866	0.138982	4.38088	1.182e-05	0.000537543	Olfml1|olfactomedin-like 1 [Source:MGI Symbol;Acc:MGI:2679264]
ENSMUSG00000009075	5651.65	0.609984	0.207768	2.93589	0.00332589	0.041484	Cabp7|calcium binding protein 7 [Source:MGI Symbol;Acc:MGI:2183437]
ENSMUSG00000044707	91.1479	0.613185	0.164866	3.71929	0.000199781	0.00511781	Ccnjl|cyclin J-like [Source:MGI Symbol;Acc:MGI:2685723]
ENSMUSG00000050192	3171.18	0.613491	0.201012	3.05201	0.00227311	0.0313472	Eif5a2|eukaryotic translation initiation factor 5A2 [Source:MGI Symbol;Acc:MGI:1933735]
ENSMUSG00000043415	993.155	0.616327	0.165023	3.7348	0.000187864	0.00488636	Otud1|OTU domain containing 1 [Source:MGI Symbol;Acc:MGI:1918448]
ENSMUSG00000032417	522.239	0.617007	0.188118	3.2799	0.00103845	0.0179813	Rwdd2a|RWD domain containing 2A [Source:MGI Symbol;Acc:MGI:1916769]
ENSMUSG00000060579	129.244	0.618084	0.191778	3.22291	0.00126896	0.0205445	Fhit|fragile histidine triad gene [Source:MGI Symbol;Acc:MGI:1277947]
ENSMUSG00000024526	166.231	0.619043	0.130691	4.7367	2.17223e-06	0.000129773	Cidea|cell death-inducing DNA fragmentation factor, alpha subunit-like effector A [Source:MGI Symbol;Acc:MGI:1270845]
ENSMUSG00000026834	261.127	0.622121	0.188453	3.30119	0.000962741	0.0170347	Acvr1c|activin A receptor, type IC [Source:MGI Symbol;Acc:MGI:2661081]
ENSMUSG00000031844	101.872	0.62802	0.193559	3.24459	0.00117618	0.0194963	Hsd17b2|hydroxysteroid (17-beta) dehydrogenase 2 [Source:MGI Symbol;Acc:MGI:1096386]
ENSMUSG00000025592	92.2515	0.628393	0.149459	4.20446	2.61702e-05	0.00099928	Dach2|dachshund family transcription factor 2 [Source:MGI Symbol;Acc:MGI:1890446]
ENSMUSG00000073409	160.168	0.629079	0.161099	3.90493	9.4252e-05	0.0027544	H2-Q6|histocompatibility 2, Q region locus 6 [Source:MGI Symbol;Acc:MGI:95935]
ENSMUSG00000051067	390.698	0.630594	0.171018	3.68729	0.000226651	0.00561084	Lingo3|leucine rich repeat and Ig domain containing 3 [Source:MGI Symbol;Acc:MGI:3609246]
ENSMUSG00000030043	382.808	0.630838	0.206233	3.05886	0.0022218	0.0309483	Tacr1|tachykinin receptor 1 [Source:MGI Symbol;Acc:MGI:98475]
ENSMUSG00000070880	4118.83	0.635315	0.21257	2.98874	0.00280131	0.0363116	Gad1|glutamate decarboxylase 1 [Source:MGI Symbol;Acc:MGI:95632]
ENSMUSG00000002266	414.565	0.64185	0.207569	3.09222	0.00198664	0.0286931	Zim1|zinc finger, imprinted 1 [Source:MGI Symbol;Acc:MGI:1341879]
ENSMUSG00000021239	129.001	0.642311	0.207175	3.10034	0.00193301	0.0282195	Vsx2|visual system homeobox 2 [Source:MGI Symbol;Acc:MGI:88401]
ENSMUSG00000020902	3544.12	0.643789	0.125488	5.1303	2.8928e-07	2.1988e-05	Ntn1|netrin 1 [Source:MGI Symbol;Acc:MGI:105088]
ENSMUSG00000026385	20303.2	0.64485	0.0934714	6.8989	5.24053e-12	9.22219e-10	Dbi|diazepam binding inhibitor [Source:MGI Symbol;Acc:MGI:94865]
ENSMUSG00000044042	2227.22	0.645793	0.102503	6.30025	2.97156e-10	4.00914e-08	Fmn1|formin 1 [Source:MGI Symbol;Acc:MGI:101815]
ENSMUSG00000091636	496.256	0.646705	0.182124	3.55089	0.000383926	0.00844069	Akain1|A kinase (PRKA) anchor inhibitor 1 [Source:MGI Symbol;Acc:MGI:2444600]
ENSMUSG00000015484	135.397	0.647696	0.191216	3.38725	0.000705966	0.0133679	Fam163a|family with sequence similarity 163, member A [Source:MGI Symbol;Acc:MGI:3618859]
ENSMUSG00000022376	1642.63	0.649424	0.185897	3.49347	0.000476787	0.0100249	Adcy8|adenylate cyclase 8 [Source:MGI Symbol;Acc:MGI:1341110]
ENSMUSG00000028963	977.256	0.653926	0.0942018	6.94176	3.87248e-12	7.04443e-10	Uts2|urotensin 2 [Source:MGI Symbol;Acc:MGI:1346329]
ENSMUSG00000074715	57.0731	0.655137	0.21122	3.10168	0.00192425	0.0281423	Ccl28|chemokine (C-C motif) ligand 28 [Source:MGI Symbol;Acc:MGI:1861731]
ENSMUSG00000030621	777.199	0.670013	0.171537	3.90594	9.38605e-05	0.00274792	Me3|malic enzyme 3, NADP(+)-dependent, mitochondrial [Source:MGI Symbol;Acc:MGI:1916679]
ENSMUSG00000042115	1446.62	0.673522	0.166534	4.04435	5.24695e-05	0.00172309	Klhdc8a|kelch domain containing 8A [Source:MGI Symbol;Acc:MGI:2442630]
ENSMUSG00000022122	6263.47	0.674591	0.128225	5.26101	1.43264e-07	1.17144e-05	Ednrb|endothelin receptor type B [Source:MGI Symbol;Acc:MGI:102720]
ENSMUSG00000027400	810.112	0.675565	0.222639	3.03435	0.00241057	0.0326587	Pdyn|prodynorphin [Source:MGI Symbol;Acc:MGI:97535]
ENSMUSG00000021895	2006.27	0.676142	0.127675	5.2958	1.18498e-07	9.94032e-06	Arhgef3|Rho guanine nucleotide exchange factor (GEF) 3 [Source:MGI Symbol;Acc:MGI:1918954]
ENSMUSG00000017204	55.0507	0.677383	0.19285	3.51249	0.000443926	0.00948174	Gsdma|gasdermin A [Source:MGI Symbol;Acc:MGI:1889509]
ENSMUSG00000022899	888.994	0.679806	0.236039	2.88006	0.00397604	0.0466126	Slc15a2|solute carrier family 15 (H+/peptide transporter), member 2 [Source:MGI Symbol;Acc:MGI:1890457]
ENSMUSG00000050211	115.63	0.681529	0.225834	3.01783	0.00254592	0.0340642	Pla2g4e|phospholipase A2, group IVE [Source:MGI Symbol;Acc:MGI:1919144]
ENSMUSG00000030170	399.389	0.681888	0.181388	3.75927	0.000170407	0.00450798	Wnt5b|wingless-type MMTV integration site family, member 5B [Source:MGI Symbol;Acc:MGI:98959]
ENSMUSG00000019970	8990.75	0.685828	0.142443	4.81474	1.47393e-06	9.21347e-05	Sgk1|serum/glucocorticoid regulated kinase 1 [Source:MGI Symbol;Acc:MGI:1340062]
ENSMUSG00000027270	5148.87	0.686449	0.192016	3.57495	0.000350291	0.00786575	Lamp5|lysosomal-associated membrane protein family, member 5 [Source:MGI Symbol;Acc:MGI:1923411]
ENSMUSG00000031613	6382.39	0.687022	0.160971	4.26798	1.9725e-05	0.000806436	Hpgd|hydroxyprostaglandin dehydrogenase 15 (NAD) [Source:MGI Symbol;Acc:MGI:108085]
ENSMUSG00000026255	2198.02	0.688735	0.111002	6.20469	5.48032e-10	6.67116e-08	Efhd1|EF hand domain containing 1 [Source:MGI Symbol;Acc:MGI:1921607]
ENSMUSG00000070337	301.301	0.693822	0.186786	3.71453	0.000203579	0.00517417	Gpr179|G protein-coupled receptor 179 [Source:MGI Symbol;Acc:MGI:2443409]
ENSMUSG00000047730	15.4337	0.694347	0.242999	2.8574	0.00427124	0.0485681	Fcgbp|Fc fragment of IgG binding protein [Source:MGI Symbol;Acc:MGI:2444336]
ENSMUSG00000022537	1752.92	0.698713	0.11118	6.28453	3.28838e-10	4.22531e-08	Tmem44|transmembrane protein 44 [Source:MGI Symbol;Acc:MGI:1924489]
ENSMUSG00000102416	12.8968	0.700748	0.246148	2.84686	0.00441532	0.0495729	4933424G06Rik|RIKEN cDNA 4933424G06 gene [Source:MGI Symbol;Acc:MGI:1918416]
ENSMUSG00000041468	69.9101	0.702251	0.228761	3.06981	0.00214198	0.0302342	Gpr12|G-protein coupled receptor 12 [Source:MGI Symbol;Acc:MGI:101909]
ENSMUSG00000035831	80.7924	0.703791	0.21704	3.24268	0.0011841	0.0195619	Krt25|keratin 25 [Source:MGI Symbol;Acc:MGI:1918060]
ENSMUSG00000022489	4361.9	0.707929	0.148556	4.76542	1.88465e-06	0.000115382	Pde1b|phosphodiesterase 1B, Ca2+-calmodulin dependent [Source:MGI Symbol;Acc:MGI:97523]
ENSMUSG00000002910	980.84	0.71112	0.139411	5.1009	3.38045e-07	2.5221e-05	Arrdc2|arrestin domain containing 2 [Source:MGI Symbol;Acc:MGI:1918057]
ENSMUSG00000020644	4948.43	0.713777	0.0803989	8.87794	6.81108e-19	2.3462e-16	Id2|inhibitor of DNA binding 2 [Source:MGI Symbol;Acc:MGI:96397]
ENSMUSG00000022197	1749.53	0.715682	0.139683	5.1236	2.99757e-07	2.25724e-05	Pdzd2|PDZ domain containing 2 [Source:MGI Symbol;Acc:MGI:1922394]
ENSMUSG00000021130	4146.93	0.716778	0.183818	3.89939	9.64367e-05	0.00279805	Galnt16|polypeptide N-acetylgalactosaminyltransferase 16 [Source:MGI Symbol;Acc:MGI:1917754]
ENSMUSG00000044641	140.859	0.716995	0.166998	4.29343	1.75935e-05	0.000737926	Pard6b|par-6 family cell polarity regulator beta [Source:MGI Symbol;Acc:MGI:2135605]
ENSMUSG00000031070	153.825	0.718234	0.245663	2.92365	0.00345948	0.0426729	Mrgprf|MAS-related GPR, member F [Source:MGI Symbol;Acc:MGI:2384823]
ENSMUSG00000038676	27.3807	0.720797	0.231591	3.11238	0.00185589	0.0274651	Ucn|urocortin [Source:MGI Symbol;Acc:MGI:1276123]
ENSMUSG00000041301	36.5933	0.728005	0.229923	3.16629	0.00154396	0.0238519	Cftr|cystic fibrosis transmembrane conductance regulator [Source:MGI Symbol;Acc:MGI:88388]
ENSMUSG00000028145	1375.62	0.730752	0.149039	4.90308	9.43459e-07	6.20919e-05	Them4|thioesterase superfamily member 4 [Source:MGI Symbol;Acc:MGI:1923028]
ENSMUSG00000021708	5097.43	0.731069	0.187397	3.90117	9.57291e-05	0.0027825	Rasgrf2|RAS protein-specific guanine nucleotide-releasing factor 2 [Source:MGI Symbol;Acc:MGI:109137]
ENSMUSG00000027070	216.282	0.734575	0.16896	4.34763	1.37618e-05	0.000607092	Lrp2|low density lipoprotein receptor-related protein 2 [Source:MGI Symbol;Acc:MGI:95794]
ENSMUSG00000074607	890.123	0.73546	0.18851	3.90144	9.56224e-05	0.0027825	Tox2|TOX high mobility group box family member 2 [Source:MGI Symbol;Acc:MGI:3611233]
ENSMUSG00000045004	38.0749	0.738863	0.228161	3.23834	0.00120229	0.0198017	Spata21|spermatogenesis associated 21 [Source:MGI Symbol;Acc:MGI:3607787]
ENSMUSG00000055116	716.988	0.742682	0.103387	7.18353	6.79365e-13	1.35789e-10	Arntl|aryl hydrocarbon receptor nuclear translocator-like [Source:MGI Symbol;Acc:MGI:1096381]
ENSMUSG00000022548	133276	0.753729	0.0873845	8.62542	6.38562e-18	2.06766e-15	Apod|apolipoprotein D [Source:MGI Symbol;Acc:MGI:88056]
ENSMUSG00000005268	247.529	0.756024	0.219067	3.4511	0.000558304	0.0112007	Prlr|prolactin receptor [Source:MGI Symbol;Acc:MGI:97763]
ENSMUSG00000029491	79.5156	0.758703	0.185319	4.09403	4.23933e-05	0.00147602	Pde6b|phosphodiesterase 6B, cGMP, rod receptor, beta polypeptide [Source:MGI Symbol;Acc:MGI:97525]
ENSMUSG00000073418	23679.4	0.760036	0.120507	6.30697	2.84552e-10	3.87134e-08	C4b|complement component 4B (Chido blood group) [Source:MGI Symbol;Acc:MGI:88228]
ENSMUSG00000002831	1393.28	0.761402	0.246493	3.08895	0.00200869	0.0289072	Plin4|perilipin 4 [Source:MGI Symbol;Acc:MGI:1929709]
ENSMUSG00000027220	2327.86	0.765641	0.185338	4.13104	3.61123e-05	0.00129214	Syt13|synaptotagmin XIII [Source:MGI Symbol;Acc:MGI:1933945]
ENSMUSG00000045968	35.3324	0.768613	0.224429	3.42475	0.000615361	0.0120614	Teddm2|transmembrane epididymal family member 2 [Source:MGI Symbol;Acc:MGI:1923273]
ENSMUSG00000059203	21.3165	0.76911	0.24498	3.13948	0.00169246	0.0255845	Il1rapl2|interleukin 1 receptor accessory protein-like 2 [Source:MGI Symbol;Acc:MGI:1913106]
ENSMUSG00000028150	350.637	0.771418	0.182743	4.22134	2.42855e-05	0.000946604	Rorc|RAR-related orphan receptor gamma [Source:MGI Symbol;Acc:MGI:104856]
ENSMUSG00000006205	11281.9	0.775209	0.0971731	7.9776	1.49203e-15	3.83428e-13	Htra1|HtrA serine peptidase 1 [Source:MGI Symbol;Acc:MGI:1929076]
ENSMUSG00000066361	200.439	0.77665	0.236263	3.28723	0.00101177	0.0176969	Serpina3c|serine (or cysteine) peptidase inhibitor, clade A, member 3C [Source:MGI Symbol;Acc:MGI:102848]
ENSMUSG00000016356	710.96	0.778361	0.149113	5.21996	1.78963e-07	1.41337e-05	Col20a1|collagen, type XX, alpha 1 [Source:MGI Symbol;Acc:MGI:1920618]
ENSMUSG00000039835	3731.34	0.780161	0.119054	6.55302	5.63849e-11	8.37497e-09	Nhsl1|NHS-like 1 [Source:MGI Symbol;Acc:MGI:106390]
ENSMUSG00000052430	1539.53	0.785989	0.10726	7.32789	2.33806e-13	4.73165e-11	Bmpr1b|bone morphogenetic protein receptor, type 1B [Source:MGI Symbol;Acc:MGI:107191]
ENSMUSG00000037016	415.774	0.78642	0.134619	5.84181	5.16372e-09	5.72607e-07	Frem2|Fras1 related extracellular matrix protein 2 [Source:MGI Symbol;Acc:MGI:2444465]
ENSMUSG00000030124	342.838	0.786988	0.195773	4.01989	5.82241e-05	0.00187405	Lag3|lymphocyte-activation gene 3 [Source:MGI Symbol;Acc:MGI:106588]
ENSMUSG00000002341	8103.63	0.787863	0.157911	4.98929	6.06001e-07	4.17496e-05	Ncan|neurocan [Source:MGI Symbol;Acc:MGI:104694]
ENSMUSG00000114755	90.864	0.79159	0.220098	3.59653	0.000322489	0.00739532	Galr3|galanin receptor 3 [Source:MGI Symbol;Acc:MGI:1329003]
ENSMUSG00000024899	2563.79	0.793592	0.126166	6.29009	3.17291e-10	4.14169e-08	Papss2|3'-phosphoadenosine 5'-phosphosulfate synthase 2 [Source:MGI Symbol;Acc:MGI:1330223]
ENSMUSG00000028480	4027.46	0.795555	0.167423	4.75177	2.01646e-06	0.000121815	Glipr2|GLI pathogenesis-related 2 [Source:MGI Symbol;Acc:MGI:1917770]
ENSMUSG00000022132	1027.79	0.803146	0.194732	4.12437	3.71752e-05	0.00132278	Cldn10|claudin 10 [Source:MGI Symbol;Acc:MGI:1913101]
ENSMUSG00000032394	94.7073	0.806725	0.180021	4.48129	7.41917e-06	0.000368455	Igdcc3|immunoglobulin superfamily, DCC subclass, member 3 [Source:MGI Symbol;Acc:MGI:1202390]
ENSMUSG00000058743	449.992	0.810831	0.209339	3.8733	0.000107372	0.0030713	Kcnj14|potassium inwardly-rectifying channel, subfamily J, member 14 [Source:MGI Symbol;Acc:MGI:2384820]
ENSMUSG00000051617	39.506	0.812827	0.235296	3.45449	0.000551332	0.0111159	Krt9|keratin 9 [Source:MGI Symbol;Acc:MGI:96696]
ENSMUSG00000058806	130.341	0.813396	0.236276	3.44257	0.000576219	0.0115031	Col13a1|collagen, type XIII, alpha 1 [Source:MGI Symbol;Acc:MGI:1277201]
ENSMUSG00000070369	43.8333	0.821321	0.215404	3.81293	0.000137331	0.00377486	Itgad|integrin, alpha D [Source:MGI Symbol;Acc:MGI:3578624]
ENSMUSG00000021071	5900.15	0.824306	0.137323	6.00269	1.94071e-09	2.27682e-07	Trim9|tripartite motif-containing 9 [Source:MGI Symbol;Acc:MGI:2137354]
ENSMUSG00000034936	394.194	0.826918	0.189394	4.36612	1.26472e-05	0.000567195	Arl4d|ADP-ribosylation factor-like 4D [Source:MGI Symbol;Acc:MGI:1933155]
ENSMUSG00000037656	5020.41	0.830275	0.0910874	9.11515	7.85651e-20	2.95807e-17	Slc20a2|solute carrier family 20, member 2 [Source:MGI Symbol;Acc:MGI:97851]
ENSMUSG00000021219	1945.81	0.834709	0.196194	4.25451	2.09504e-05	0.000845789	Rgs6|regulator of G-protein signaling 6 [Source:MGI Symbol;Acc:MGI:1354730]
ENSMUSG00000039079	52.1162	0.835299	0.217513	3.84023	0.000122919	0.00344302	Trhr2|thyrotropin releasing hormone receptor 2 [Source:MGI Symbol;Acc:MGI:2177284]
ENSMUSG00000028238	183.443	0.838552	0.213853	3.92116	8.8122e-05	0.0026226	Atp6v0d2|ATPase, H+ transporting, lysosomal V0 subunit D2 [Source:MGI Symbol;Acc:MGI:1924415]
ENSMUSG00000052117	75.6196	0.840948	0.189744	4.43202	9.33562e-06	0.000443334	D630039A03Rik|RIKEN cDNA D630039A03 gene [Source:MGI Symbol;Acc:MGI:2442889]
ENSMUSG00000038156	8451.1	0.842012	0.112044	7.51503	5.68984e-14	1.24484e-11	Spon1|spondin 1, (f-spondin) extracellular matrix protein [Source:MGI Symbol;Acc:MGI:2385287]
ENSMUSG00000055978	50.2506	0.846038	0.212518	3.98101	6.86225e-05	0.00213653	Fut2|fucosyltransferase 2 [Source:MGI Symbol;Acc:MGI:109374]
ENSMUSG00000096753	129.128	0.849546	0.1872	4.53818	5.67405e-06	0.000296332	Fam181a|family with sequence similarity 181, member A [Source:MGI Symbol;Acc:MGI:3647570]
ENSMUSG00000038128	989.071	0.859363	0.225137	3.81706	0.000135052	0.00372487	Camk4|calcium/calmodulin-dependent protein kinase IV [Source:MGI Symbol;Acc:MGI:88258]
ENSMUSG00000030111	26329.6	0.863581	0.174112	4.95992	7.05215e-07	4.81748e-05	A2m|alpha-2-macroglobulin [Source:MGI Symbol;Acc:MGI:2449119]
ENSMUSG00000039620	250.197	0.864616	0.198319	4.35972	1.30231e-05	0.000580837	6430573F11Rik|RIKEN cDNA 6430573F11 gene [Source:MGI Symbol;Acc:MGI:2442328]
ENSMUSG00000063354	43.4288	0.868881	0.224501	3.87028	0.000108709	0.00309314	Slc39a4|solute carrier family 39 (zinc transporter), member 4 [Source:MGI Symbol;Acc:MGI:1919277]
ENSMUSG00000039518	794.608	0.870553	0.230081	3.78368	0.000154527	0.0041766	Cdsn|corneodesmosin [Source:MGI Symbol;Acc:MGI:3505689]
ENSMUSG00000032413	2030.11	0.876906	0.0985807	8.89531	5.82547e-19	2.05031e-16	Rasa2|RAS p21 protein activator 2 [Source:MGI Symbol;Acc:MGI:2149960]
ENSMUSG00000041119	767.801	0.882662	0.105676	8.35256	6.68008e-17	2.00279e-14	Pde9a|phosphodiesterase 9A [Source:MGI Symbol;Acc:MGI:1277179]
ENSMUSG00000040653	591.129	0.888548	0.113411	7.83475	4.69779e-15	1.17011e-12	Ppp1r14c|protein phosphatase 1, regulatory (inhibitor) subunit 14c [Source:MGI Symbol;Acc:MGI:1923392]
ENSMUSG00000056380	22.3943	0.889667	0.241361	3.68604	0.000227775	0.00562146	Gpr50|G-protein-coupled receptor 50 [Source:MGI Symbol;Acc:MGI:1333877]
ENSMUSG00000090625	111.95	0.903473	0.222264	4.06487	4.80588e-05	0.00160514	Gm20721|predicted gene, 20721 [Source:MGI Symbol;Acc:MGI:5313030]
ENSMUSG00000038591	220.262	0.907562	0.208404	4.35482	1.33176e-05	0.000592341	Colec10|collectin sub-family member 10 [Source:MGI Symbol;Acc:MGI:3606482]
ENSMUSG00000027253	2436.01	0.91225	0.119214	7.6522	1.97574e-14	4.50524e-12	Lrp4|low density lipoprotein receptor-related protein 4 [Source:MGI Symbol;Acc:MGI:2442252]
ENSMUSG00000056749	820.19	0.913063	0.0875826	10.4252	1.90316e-25	1.02707e-22	Nfil3|nuclear factor, interleukin 3, regulated [Source:MGI Symbol;Acc:MGI:109495]
ENSMUSG00000051359	5259.61	0.919477	0.137615	6.68152	2.36475e-11	3.71702e-09	Ncald|neurocalcin delta [Source:MGI Symbol;Acc:MGI:1196326]
ENSMUSG00000045875	392.034	0.93034	0.161649	5.75531	8.64839e-09	9.22883e-07	Adra1a|adrenergic receptor, alpha 1a [Source:MGI Symbol;Acc:MGI:104773]
ENSMUSG00000035936	4664.03	0.934741	0.190299	4.91197	9.01651e-07	5.95826e-05	Aldh5a1|aldhehyde dehydrogenase family 5, subfamily A1 [Source:MGI Symbol;Acc:MGI:2441982]
ENSMUSG00000032883	8951.13	0.939161	0.137554	6.82756	8.63728e-12	1.50363e-09	Acsl3|acyl-CoA synthetase long-chain family member 3 [Source:MGI Symbol;Acc:MGI:1921455]
ENSMUSG00000028475	86.1284	0.945739	0.201833	4.68575	2.78939e-06	0.000161865	Spaar|small regulatory polypeptide of amino acid response [Source:MGI Symbol;Acc:MGI:1918656]
ENSMUSG00000007107	36.9724	0.954833	0.242525	3.93705	8.24903e-05	0.00249629	Atp1a4|ATPase, Na+/K+ transporting, alpha 4 polypeptide [Source:MGI Symbol;Acc:MGI:1351335]
ENSMUSG00000020080	27.4336	0.959884	0.235554	4.07502	4.60111e-05	0.00156211	Hkdc1|hexokinase domain containing 1 [Source:MGI Symbol;Acc:MGI:2384910]
ENSMUSG00000038540	111.898	0.963394	0.225068	4.28045	1.86513e-05	0.000772289	Tmc3|transmembrane channel-like gene family 3 [Source:MGI Symbol;Acc:MGI:2669033]
ENSMUSG00000020642	2647.23	0.979798	0.0927931	10.559	4.61775e-26	2.67005e-23	Rnf144a|ring finger protein 144A [Source:MGI Symbol;Acc:MGI:1344401]
ENSMUSG00000023913	10537.9	0.986002	0.121417	8.12076	4.63291e-16	1.29322e-13	Pla2g7|phospholipase A2, group VII (platelet-activating factor acetylhydrolase, plasma) [Source:MGI Symbol;Acc:MGI:1351327]
ENSMUSG00000038068	1215.19	0.995093	0.07512	13.2467	4.71428e-40	4.24024e-37	Rnf144b|ring finger protein 144B [Source:MGI Symbol;Acc:MGI:2384986]
ENSMUSG00000033849	594.196	1.01111	0.235642	4.29088	1.77964e-05	0.000744505	B3galt2|UDP-Gal:betaGlcNAc beta 1,3-galactosyltransferase, polypeptide 2 [Source:MGI Symbol;Acc:MGI:1349461]
ENSMUSG00000021647	896.662	1.01827	0.161709	6.29695	3.03554e-10	4.05376e-08	Cartpt|CART prepropeptide [Source:MGI Symbol;Acc:MGI:1351330]
ENSMUSG00000024866	578.941	1.01983	0.136623	7.46456	8.3579e-14	1.80419e-11	Acy3|aspartoacylase (aminoacylase) 3 [Source:MGI Symbol;Acc:MGI:1918920]
ENSMUSG00000020734	833.809	1.02656	0.232776	4.4101	1.03324e-05	0.000483446	Grin2c|glutamate receptor, ionotropic, NMDA2C (epsilon 3) [Source:MGI Symbol;Acc:MGI:95822]
ENSMUSG00000035403	362.57	1.07819	0.130673	8.25109	1.5696e-16	4.45821e-14	Crb2|crumbs family member 2 [Source:MGI Symbol;Acc:MGI:2679260]
ENSMUSG00000049115	117.84	1.125	0.24751	4.54527	5.48654e-06	0.000291236	Agtr1a|angiotensin II receptor, type 1a [Source:MGI Symbol;Acc:MGI:87964]
ENSMUSG00000031111	539.447	1.14911	0.210643	5.45525	4.89027e-08	4.47308e-06	Igsf1|immunoglobulin superfamily, member 1 [Source:MGI Symbol;Acc:MGI:2147913]
ENSMUSG00000010529	210.447	1.15322	0.165572	6.96503	3.28329e-12	6.10993e-10	Gm266|predicted gene 266 [Source:MGI Symbol;Acc:MGI:2685112]
ENSMUSG00000050666	2036.41	1.16354	0.1031	11.2856	1.54643e-29	1.13803e-26	Vstm4|V-set and transmembrane domain containing 4 [Source:MGI Symbol;Acc:MGI:2444633]
ENSMUSG00000068323	151.726	1.18526	0.222026	5.33839	9.3775e-08	7.99062e-06	Slc4a5|solute carrier family 4, sodium bicarbonate cotransporter, member 5 [Source:MGI Symbol;Acc:MGI:2443220]
ENSMUSG00000031594	53.5481	1.22483	0.227942	5.37341	7.72625e-08	6.79826e-06	Fgl1|fibrinogen-like protein 1 [Source:MGI Symbol;Acc:MGI:102795]
ENSMUSG00000020684	5904	1.23304	0.173498	7.10697	1.18619e-12	2.25934e-10	Rasl10b|RAS-like, family 10, member B [Source:MGI Symbol;Acc:MGI:2685575]
ENSMUSG00000062480	286.732	1.24191	0.163602	7.59104	3.17347e-14	7.03815e-12	Acat3|acetyl-Coenzyme A acetyltransferase 3 [Source:MGI Symbol;Acc:MGI:109182]
ENSMUSG00000005320	260.636	1.24303	0.188274	6.60224	4.04979e-11	6.18548e-09	Fgfr4|fibroblast growth factor receptor 4 [Source:MGI Symbol;Acc:MGI:95525]
ENSMUSG00000043671	2411.71	1.24554	0.095152	13.09	3.75645e-39	3.20089e-36	Dpy19l3|dpy-19-like 3 (C. elegans) [Source:MGI Symbol;Acc:MGI:2443952]
ENSMUSG00000022015	86.346	1.2899	0.226828	5.68667	1.2954e-08	1.3444e-06	Tnfsf11|tumor necrosis factor (ligand) superfamily, member 11 [Source:MGI Symbol;Acc:MGI:1100089]
ENSMUSG00000048489	302.749	1.29967	0.168684	7.70473	1.31119e-14	3.03259e-12	8430408G22Rik|RIKEN cDNA 8430408G22 gene [Source:MGI Symbol;Acc:MGI:1918730]
ENSMUSG00000031538	8947.57	1.46968	0.100056	14.6886	7.62473e-49	8.81746e-46	Plat|plasminogen activator, tissue [Source:MGI Symbol;Acc:MGI:97610]
ENSMUSG00000020038	1040.85	1.51948	0.0988238	15.3756	2.38466e-53	3.21731e-50	Cry1|cryptochrome 1 (photolyase-like) [Source:MGI Symbol;Acc:MGI:1270841]
ENSMUSG00000004098	4902.88	1.54297	0.137457	11.2251	3.07047e-29	2.16135e-26	Col5a3|collagen, type V, alpha 3 [Source:MGI Symbol;Acc:MGI:1858212]
ENSMUSG00000019853	1510.19	1.54714	0.120148	12.8769	6.06873e-38	4.91264e-35	Hebp2|heme binding protein 2 [Source:MGI Symbol;Acc:MGI:1860084]
ENSMUSG00000079012	177.335	1.72119	0.201509	8.54153	1.32461e-17	4.12411e-15	Serpina3m|serine (or cysteine) peptidase inhibitor, clade A, member 3M [Source:MGI Symbol;Acc:MGI:98378]
ENSMUSG00000042282	77.9572	1.78672	0.205988	8.6739	4.17557e-18	1.37964e-15	Gucy2f|guanylate cyclase 2f [Source:MGI Symbol;Acc:MGI:105119]
ENSMUSG00000043913	155.047	1.82435	0.135495	13.4643	2.53541e-41	2.56552e-38	Ccdc60|coiled-coil domain containing 60 [Source:MGI Symbol;Acc:MGI:2141043]
ENSMUSG00000055937	54.4773	1.83418	0.206815	8.86871	7.39981e-19	2.49589e-16	Krt28|keratin 28 [Source:MGI Symbol;Acc:MGI:1918093]
ENSMUSG00000045179	203.775	1.99447	0.131964	15.1138	1.31322e-51	1.63546e-48	Sox3|SRY (sex determining region Y)-box 3 [Source:MGI Symbol;Acc:MGI:98365]
ENSMUSG00000026387	112.364	2.02942	0.18789	10.8011	3.4015e-27	2.11809e-24	Sctr|secretin receptor [Source:MGI Symbol;Acc:MGI:2441720]
ENSMUSG00000026077	1275.51	2.26801	0.170398	13.3101	2.0222e-40	1.92585e-37	Npas2|neuronal PAS domain protein 2 [Source:MGI Symbol;Acc:MGI:109232]
ENSMUSG00000019874	20378.8	2.28162	0.133891	17.0409	4.08487e-65	8.26675e-62	Fabp7|fatty acid binding protein 7, brain [Source:MGI Symbol;Acc:MGI:101916]
ENSMUSG00000037477	52.6578	2.28633	0.246734	9.26637	1.92586e-20	7.79491e-18	Tbx10|T-box 10 [Source:MGI Symbol;Acc:MGI:1261436]
ENSMUSG00000038677	935.269	2.44005	0.128594	18.9749	2.75244e-80	8.91241e-77	Scube3|signal peptide, CUB domain, EGF-like 3 [Source:MGI Symbol;Acc:MGI:3045253]
ENSMUSG00000090215	30.3274	2.62241	0.238866	10.9786	4.84318e-28	3.13644e-25	Trim34b|tripartite motif-containing 34B [Source:MGI Symbol;Acc:MGI:4821264]
ENSMUSG00000091956	174.219	3.7517	0.215548	17.4054	7.50682e-68	1.73622e-64	C2cd4b|C2 calcium-dependent domain containing 4B [Source:MGI Symbol;Acc:MGI:1922947]
ENSMUSG00000020062	158.315	3.7586	0.182534	20.5912	3.28851e-94	2.66205e-90	Slc5a8|solute carrier family 5 (iodide transporter), member 8 [Source:MGI Symbol;Acc:MGI:2384916]
ENSMUSG00000037379	970.765	3.78538	0.184319	20.5371	1.00429e-93	5.4198e-90	Spon2|spondin 2, extracellular matrix protein [Source:MGI Symbol;Acc:MGI:1923724]
ENSMUSG00000035551	1340.16	4.3913	0.217974	20.146	2.91705e-90	1.18067e-86	Igfbpl1|insulin-like growth factor binding protein-like 1 [Source:MGI Symbol;Acc:MGI:1933198]
